# Supplementary material for: FAK-Copy-Gain Is a Predictive Marker for Sensitivity to FAK Inhibition in Breast Cancer
Source: Cancers (Basel). 2019 Sep 2;11(9):1288. doi: 10.3390/cancers11091288 (PMC6769494; doi:10.3390/cancers11091288)
Supplement: Supplementary file 1 [file cancers-11-01288-s001.zip]

Archive with 6 entries (6 files):
- Supplementary Material.tif
- Table S1.xlsx
- Table S2.xlsx
- Table S3.xlsx
- Figure S1.docx
- Figure S2.docx
