# Supplementary material for: FAK-Copy-Gain Is a Predictive Marker for Sensitivity to FAK Inhibition in Breast Cancer
Source: Cancers (Basel). 2019 Sep 2;11(9):1288. doi: 10.3390/cancers11091288 (PMC6769494; doi:10.3390/cancers11091288)
Supplement: Supplementary file 1 [file cancers-11-01288-s001.zip › Table S1.xlsx]

## Sheet: Table S1
Table S1. The correlation between copy gain and sensitivity to targeted drugs of NCI-60 cell lines
Compounds (Target gene)	Cell Lines	Histology	nRR	IC50±SD uM (fold-reversal)
FAK Inhibitor 14 (PTK2)	MCF7	Breast	1.96449	3.7 ± 0.04
	MDA-MB-231		1.41327	41.5 ± 4.11
	HS578T		2.54889	3.5 ± 0.18
	BT-549		2.48995	3.2 ± 0.13
	T-47D		1.2237	21.5 ± 1.23
	MDA-MB-468		0.94068	62.3 ± 15.69
	IGROV1	Ovarian	1.24944	14.4±1.48
	OVCAR-3		1.21071	7.6±0.04
	OVCAR-4		3.61713	3.4±0.11
	OVCAR-5		2.65944	4.8±0.10
	OVCAR-8		2.4445	5.1±0.07
	NCI/ADR RES		2.42229	7.1±0.50
	SK-OV-3		1.08959	17.1±0.73
	HCC-2998	Colon	1.31233	24.6±2.29
	COLO 205		1.4294	12.7±3.59
	HCT-116		1.88803	3.7±0.26
	HCT-15		1.28351	10.4±2.02
	HT29		1.76389	15.4±1.46
	KM12		1.13827	9.8±0.27
	SW-620		1.40152	3.6±0.09
	A549/ATCC	NSCLC	1.42206	10.6 ± 0.47
	EKVX		1.07458	9.1 ± 0.68
	HOP-62		2.14462	8.1 ± 0.36
	HOP-92		1.36224	4.9 ± 0.25
	NCI-H226		0.953982	25 ± 0.50
	NCI-H23		2.83819	5.4 ± 0.28
	NCI-H322M		2.77735	23.1 ± 5.28
	NCI-H460		0.840336	68.5 ±5.72
	786-O	Renal	2.51501	4.8±1.62
	A498		2.43155	16.4±9.63
	ACHN		0.789954	4.4±0.67
	RXF393		2.09409	3.9±0.09
	SN12C		1.01706	3.2±0.16
	TK-10		1.94114	19.4±3.19
	UO-31		1.35288	6.3±0.65
MYC Inhibitor Ⅱ (MYC)	MCF7	Breast	3.45471	23.5±2.30
	MDA-MB-231		1.49002	27.4±2.75
	HS578T		2.36857	138±8.08
	BT-549		2.37312	ND
	T-47D		0.999923	20.5±2.86
	MDA-MB-468		0.822722	13.9±0.88
	IGROV1	Ovarian	1.09169	14.5±6.37
	OVCAR-3		1.33697	14.2±0.65
	OVCAR-4		2.88114	>100
	OVCAR-5		2.15736	75.6±5.39
	OVCAR-8		1.93246	43.1±4.72
	NCI/ADR RES		1.87741	33.5±5.80
	SK-OV-3		1.01371	>100
	PC-3	Prostate	9.02504	16.0±1.31
	DU145		1.05958	26.2±4.50
	A549/ATCC	NSCLC	1.08241	27.7 ± 2.38
	EKVX		0.93409	28.9 ± 1.64
	HOP-62		1.4831	37.6 ± 0.71
	HOP-92		4.17227	27.9 ± 1.85
	NCI-H226		0.817741	28.5 ± 0.55
	NCI-H23		5.24362	25.3 ± 1.50
	NCI-H322M		2.02952	19.1 ± 0.40
	NCI-H460		16.3021	6.3 ± 0.95
	HCC-2998	Colon	1.11452	41.4±1.47
	COLO 205		1.43547	17.0±1.13
	HCT-116		1.53952	19.8±0.96
	HCT-15		1.13715	12.8±0.36
	HT29		1.00222	20.0±10.74
	KM12		0.972784	40.9±3.54
	SW-620		9.46034	37.0±3.66
Myc Inhibitor (MYC)	A549/ATCC	NSCLC	1.08241	0.332±0.012
	EKVX		0.93409	0.293±0.009
	HOP-62		1.4831	0.348±0.010
	NCI-H226		0.817741	0.337±0.002
	NCI-H23		5.24362	0.303±0.008
	NCI-H322M		2.02952	0.229±0.001
	NCI-H460		16.3021	0.106±0.004
Iressa (EGFR)	MCF7	Breast	1.21782	38.93±1.32
	MDA-MB-231		1.04103	44.21±7.11
	HS578T		1.50142	>100
	BT-549		1.33249	56.91±10.99
	T-47D		0.997286	73.66±10.89
	MDA-MB-468		34.7696	1.92±0.09
GW583340 (ERBB2)	IGROV1	Ovarian	1.23586	42.8±2.91
	OVCAR-3		0.842465	>100
	OVCAR-4		1.2281	>100
	OVCAR-5		2.90133	>100
	OVCAR-8		0.851769	>100
	NCI/ADR RES		0.803572	>100
	SK-OV-3		6.42496	>100
PD173074 (FGFR1)	COLO 205	Colon	0.809903	0.4±0.09
	HCT-116		1.22371	0.5±0.20
	HCT-15		1.14796	5.4±0.17
	HT29		0.375996	1.7±0.14
	KM12		0.766186	1.9±0.38
	SW-620		1.40867	0.6±0.05
	A549/ATCC	NSCLC	0.923037	12.0±0.84
	EKVX		0.891727	11.6±0.48
	HOP-62		1.26161	17.2±1.36
	HOP-92		0.785688	9.9±0.35
	NCI-H226		0.551434	14.3±0.37
	NCI-H23		0.703738	14.2±0.83
	NCI-H322M		0.597815	16.0±0.65
	NCI-H460		0.697055	49.7±4.83
	NCI-H522		1.14664	9.5±0.26
	MCF7	Breast	0.717395	68.7±2.64
	MDA-MB-231		0.739224	33.6±5.97
	HS578T		1.90225	5.3±2.63
	BT-549		2.58047	22.4±2.98
	T-47D		1.12897	100.1±25.46
	MDA-MB-468		0.754645	32.7±0.27
	IGROV1	Ovarian	1.1329	8.1±1.10
	OVCAR-3		1.56921	15.2±4.60
	OVCAR-4		1.09496	54.8±22.48
	OVCAR-5		3.86648	10.4±1.24
	OVCAR-8		1.54474	50.9±18.06
	NCI/ADR RES		1.04407	14.4±1.27
	SK-OV-3		1.04265	26.2±3.71
PHA665752 (MET)	A549/ATCC	NSCLC	0.882988	8.7±2.36
	EKVX		1.00769	2.6±0.32
	HOP-62		1.2456	7.6±4.50
	HOP-92		2.08549	3.9±1.98
	NCI-H226		0.920703	3.0±0.07
	NCI-H23		1.19368	3.0±0.29
	NCI-H322M		0.507097	6.1±0.56
	NCI-H460		0.946093	4.0±2.16
	NCI-H522		0.971692	3.9±0.89
	IGROV1	Ovarian	1.15382	>100
	OVCAR-3		1.14449	7.6±0.28
	OVCAR-4		2.83807	7.0±0.68
	OVCAR-5		1.19811	7.6±0.73
	OVCAR-8		0.398352	>100
	NCI/ADR RES		0.34857	28.7±2.51
	SK-OV-3		0.512499	>100
PPT (IGF1R)	A549/ATCC	NSCLC	1.39025	0.9±0.03
	EKVX		1.42498	9.9±2.44
	HOP-62		1.52139	1.3±0.23
	HOP-92		0.9831	0.5±0.01
	NCI-H23		1.08158	0.4±0.02
	NCI-H322M		2.83913	1.7±0.09
	NCI-H460		1.12281	0.4±0.03
PD0325901 (MAP2K2)	A549/ATCC	NSCLC	1.2517	0.8±0.05
	EKVX		1.3437	0.1±0.01
	HOP-62		1.0317	46.6±10.75
	HOP-92		0.9984	4.4±0.06
	NCI-H226		1.5288	5.2±1.83
	NCI-H23		0.9958	0.1±0.03
	NCI-H322M		1.8742	6.4±0.62
	NCI-H460		0.9652	63.6±30.55
