# Supplementary material for: FAK-Copy-Gain Is a Predictive Marker for Sensitivity to FAK Inhibition in Breast Cancer
Source: Cancers (Basel). 2019 Sep 2;11(9):1288. doi: 10.3390/cancers11091288 (PMC6769494; doi:10.3390/cancers11091288)
Supplement: Supplementary file 1 [file cancers-11-01288-s001.zip › Table S2.xlsx]

## Sheet: Sheet1
Table S2. Differentially expressed genes (DEGs) in BT-549 by FAK knockdown
	BT-549 DOX -	BT-549 DOX+
Gene_Symbol	FPKM	FPKM
SNORD104	4608.34	0
SNORD97	9.57957	0
SNORD47	2838.8	0
SNORA9	17.7855	0
SNORA2A	15.3126	0
SNORA5C	13.2805	0
SNORD15B	15.1522	0
SNORA40	87.8233	0
SNORA44	57.6714	0
LY96	1.48116	0
SNORD58A	6392.2	0
BARX1	1.84471	0
SNORA23	1.50809	0
RNU6ATAC	140.826	0
SNORA26	47.3501	0
SNORD100	3038.71	0
CXCL16	1.96724	0
KRT17	1.9065	0
RNU1-13P	1.77682	0
SNORA22	5.49568	0
SNORA71A	24.801	0
SNORA71B	14.2478	0
SNORA72	19.2238	0
LOC101927953	1.15315	0
SNORA7A	9.34191	2.40141e-29
TNFAIP6	3.83924	0.0236546
CXCL10	16.1935	0.142349
CMPK2	25.4467	0.327672
TRIM22	8.78091	0.120982
CA9	69.1581	0.962693
ELANE	2.66086	0.0398609
UBA7	2.08688	0.0373097
C6orf132	1.15704	0.0222138
CASP1	3.69228	0.0734727
GBP1P1	2.70317	0.055954
RSAD2	57.3699	1.28012
SLC15A3	46.7296	1.06181
KLHDC7B	17.0971	0.447256
IFI27	509.392	13.3963
TRPA1	1.09453	0.0291148
TRANK1	3.37566	0.0932945
ETV7	3.22189	0.0912766
TLR3	3.22902	0.0919676
CARD16	1.75694	0.0515973
GBP4	6.10744	0.185762
IFIT3	166.555	5.29354
CFB	240.166	7.70068
OAS2	182.511	5.97603
PDZK1IP1	1.24973	0.0415698
IFI44L	33.8978	1.13794
VNN3	3.38163	0.114613
PDZD4	2.88273	0.0983115
OASL	114.231	3.94182
TNFAIP2	8.37545	0.292307
PTK2	33.6841	1.22732
SLC16A3	57.2729	2.09272
OAS3	132.477	5.03285
IFIT2	51.1003	2.01821
RTP4	6.28762	0.249306
GBP5	10.6257	0.43479
PPFIA4	4.80378	0.197902
CCL5	134.391	5.71018
GCA	1.32655	0.0575895
RARRES3	14.991	0.662539
SAMD9L	10.5227	0.473743
OAS1	208.005	9.48587
FGF11	3.58551	0.173102
APOL1	5.05364	0.247095
KRTAP6-3	1.39978	0.0689574
LINC01503	1.03064	0.0521523
APOL6	20.8701	1.06769
PARP10	41.2065	2.20554
PCGF5	5.59716	0.300204
ZNF618	1.74435	0.094589
MAP3K8	6.15145	0.358474
PPP1R3B	2.55638	0.149005
SGK3	1.57083	0.0925311
C11orf86	4.97315	0.293606
IFIT1	100.362	5.94308
IFIH1	37.1483	2.22931
GBP2	9.09727	0.55406
PDZD2	2.14199	0.132139
MX1	439.868	27.1993
HLA-F	4.45048	0.276085
ALPL	3.43658	0.218018
IDO1	21.7322	1.46892
ODF3B	7.2092	0.487467
IFNB1	3.31578	0.225229
MT3	1.10234	0.0749912
FBXL16	4.20025	0.286665
IL26	4.99602	0.341117
HERC6	17.9929	1.24399
IFITM1	1617.75	115.228
S100A8	25.1279	1.8562
IL15RA	1.08147	0.080095
USP18	80.3334	6.0684
KRT8	30.8841	2.34596
SMAD9	2.81175	0.215572
CCL20	13.2027	1.03447
SULF1	1.84661	0.146541
NRN1	18.3473	1.45938
DHX58	9.29542	0.74443
LGALS3BP	95.4561	7.82954
LOC149684	3.20347	0.264122
SYT12	4.89094	0.403816
RNASE4	8.5718	0.709028
RASL11A	13.6553	1.14308
SLC2A5	2.47794	0.207437
SEPT6	9.38729	0.790421
PTX3	25.5373	2.16869
BBS2	3.63214	0.310913
LOC102724094	1.76051	0.151525
L1CAM	11.5869	1.00121
PLA2G16	1.46749	0.127677
BATF2	3.60033	0.314256
DSP	5.53176	0.492027
EHHADH	1.75304	0.159146
P2RX4	7.85408	0.71958
DMTN	2.24568	0.207697
ACSL5	2.68567	0.248577
HERC5	25.862	2.41559
GBP1	167.16	15.7176
MCAM	18.261	1.74294
FLRT1	1.09746	0.10482
ICAM1	67.4059	6.44377
AC104654.2	1.53011	0.146724
GBP3	8.4717	0.817777
APOL3	4.05299	0.391929
PLCG2	1.19976	0.116186
GSDMC	1.19142	0.115447
C1R	221.423	21.4829
TBX15	5.11196	0.502348
PARP14	32.261	3.22891
KRT14	1.39005	0.141235
DDX60	10.8393	1.10348
PLXND1	1.09341	0.11151
FAM167B	5.60357	0.572798
SAMHD1	60.2024	6.17787
MAPK8IP2	4.60633	0.474826
MARCKS	81.5852	8.4712
NLRC5	7.40019	0.770717
GPNMB	2.30132	0.240909
BST2	729.455	76.5001
DENND5B-AS1	1.11313	0.117946
FAM84B	4.03763	0.429191
LMO7	10.0618	1.07393
TMEM173	18.117	1.93832
S100P	4.29577	0.460028
FUCA1	3.09463	0.332842
KLF17	1.65344	0.178481
LITAF	9.4459	1.02215
RHOU	2.96497	0.32174
MT1M	3.25212	0.353574
VNN2	2.82674	0.3083
C3	26.9716	2.95157
TAPBPL	12.0533	1.32571
LRRN1	33.1523	3.64752
PYCARD	1.01148	0.111499
TLDC2	2.13129	0.236277
ZBED6	2.36015	0.264863
DDX58	93.188	10.5156
MXRA8	26.0503	2.95119
PI3	6.32053	0.727277
ATP9A	2.58356	0.301564
CYTL1	5.8537	0.685926
SERPINA3	4.06762	0.479352
GCHFR	1.8859	0.224289
BNIP3	220.87	26.365
PNMA6A	1.5702	0.188464
LINC00968	10.1662	1.22575
TDRD7	15.1848	1.83514
AK4	37.8004	4.61262
CLGN	1.30567	0.160097
DDX60L	14.6765	1.84034
PRAME	12.5714	1.58104
CSF2	1.54071	0.196957
HLA-B	354.955	45.3884
PFKFB4	14.4011	1.86239
TLE3	2.05203	0.266725
C1S	136.973	17.8557
EGFL7	5.42842	0.70901
IGFBPL1	1.90842	0.250719
BTNL9	3.41566	0.44879
CLDN7	1.05984	0.13988
ZNF724P	1.76138	0.233376
TYMP	61.5181	8.15593
ALOX5AP	2.13807	0.286082
RBM43	1.58706	0.212659
PNMA2	15.7385	2.11371
IFIT5	27.2229	3.65921
DTX3L	64.8539	8.73316
ASRGL1	1.10613	0.148987
EPB41L4B	6.22221	0.843739
NAV2-AS2	1.62449	0.220784
TDO2	7.62668	1.04115
C7orf60	2.95183	0.403623
HES4	39.1765	5.36362
DMRTA2	1.4694	0.201401
ASS1	84.8311	11.7557
MIR210HG	2.28171	0.31728
HTR2A	1.03463	0.144127
ELOVL2	4.40507	0.614987
DIRAS1	8.55328	1.19855
LYN	6.75142	0.946737
APLP1	20.5221	2.87848
ANG	9.01599	1.26525
ISG15	1750.43	246.131
GRB10	14.8908	2.0989
JAZF1	1.43366	0.203307
SP6	1.30694	0.185838
ABCB10	4.62228	0.659195
IL6	157.221	22.9244
ULK2	4.29243	0.631435
SOD2	1645.86	242.172
TGFBI	369.946	54.6085
ZNF704	1.80362	0.266474
PLEKHA4	20.1386	2.97715
SLC18B1	21.9055	3.24704
HAPLN3	1.96032	0.29111
PDGFRL	1.02938	0.153036
XAF1	69.3787	10.3328
TCF7L1	4.3601	0.651484
FLT3LG	4.70501	0.703248
SAMD9	19.2587	2.88677
RAB20	13.8735	2.10324
IFI44	159.513	24.1945
RAB11FIP1	3.65228	0.558339
BGN	2.34382	0.362046
PSG5	9.98658	1.55279
TMCO4	1.34356	0.209298
GNB4	13.4772	2.09995
SP110	19.0163	2.96806
SLC1A4	2.28077	0.356391
ITPR3	1.64895	0.260064
SVEP1	1.8324	0.289735
VCP	215.771	34.9421
CD180	1.77375	0.288503
COL27A1	1.29118	0.210086
BTN3A1	7.88802	1.28806
ARHGEF3	2.27871	0.373654
RNF144A	1.84927	0.304292
RMI2	11.7538	1.95064
SLCO2A1	3.56013	0.592089
RPL23AP64	1.19467	0.198867
KIRREL2	1.1171	0.187092
ARRDC2	3.11179	0.523523
TMEM63A	3.75636	0.63525
MST1R	3.1907	0.540586
NFE2L3	34.3943	5.84157
EEF1A2	1.88908	0.320944
RNF122	12.1012	2.06327
BRI3	77.3382	13.215
AZU1	1.89434	0.324219
THEMIS2	4.64014	0.798706
GCH1	2.37442	0.408846
IL8	152.648	26.4178
JDP2	4.32371	0.748406
ANGPTL6	5.83597	1.0147
IPMK	2.16056	0.377173
RAET1G	3.33845	0.584646
MBOAT1	7.50839	1.31883
ZNF525	1.31388	0.230923
TIAM2	1.26491	0.223627
ACSS1	1.46331	0.259075
SQRDL	14.3357	2.53868
MUC1	74.8926	13.2916
ULBP3	1.20484	0.215167
SLC45A3	1.0708	0.191636
SRSF12	1.14279	0.205054
SLC44A1	1.16989	0.210119
PLSCR4	2.16148	0.389301
WISP2	9.42664	1.70724
C5orf56	6.00967	1.09542
AKAP2	32.1715	5.86504
PTGS2	6.9311	1.26545
SLC2A1	48.1046	8.79624
JUP	5.86939	1.07334
BAHCC1	3.37163	0.619569
RNF213	5.04865	0.932853
RHOD	2.67781	0.49579
FLI1	1.72383	0.322206
LINC01133	26.4976	4.96246
STAT5A	1.35593	0.25454
BHLHE40	34.6631	6.52531
C1QL1	5.55539	1.04706
PODXL	2.57879	0.487769
RBM7	14.0735	2.67588
LIMS2	2.38738	0.454099
PRLR	5.60118	1.06618
MRS2	9.10975	1.74178
PLIN2	334.042	63.9769
C1QTNF1	15.6409	2.99766
C1RL	7.26086	1.39257
CCNB2	31.2147	5.99072
IL32	5.89683	1.13254
IGSF3	3.48094	0.669321
LHX2	2.17215	0.418981
GPR180	7.31192	1.41752
P4HA2	171.261	33.4509
ZNF93	5.88339	1.15252
STXBP2	3.05517	0.599985
COL15A1	55.823	11.0011
LPPR3	53.9117	10.6271
C19orf66	24.8241	4.91422
JAG2	2.59507	0.515388
IL1B	15.141	3.01212
SMC2	19.4986	3.88466
PARP12	23.0403	4.59242
PLSCR1	87.2895	17.4329
NIM1K	1.91359	0.383173
RAET1E-AS1	1.43293	0.287115
EFCAB14	15.6282	3.16858
TRIM34	1.43298	0.290751
IFI30	22.693	4.60535
CSPG4	3.75354	0.765365
FAM213A	3.31518	0.675996
CD14	1.49436	0.305613
OLFML2B	3.49466	0.71571
SHISA3	2.23391	0.458426
CLCA2	1.182	0.243065
SEPT5-GP1BB	1.99733	0.411681
PSMB9	59.0492	12.2658
KLHL35	2.16636	0.450419
BCOR	8.15321	1.69784
ARHGAP29	14.4548	3.02223
SDPR	8.8232	1.84683
WARS	276.279	57.9093
GLIPR2	1.30378	0.274422
CPPED1	3.46655	0.73019
JPH2	6.8653	1.45135
ZHX2	1.80592	0.384165
SP140L	8.5626	1.82271
PDK1	12.2408	2.60732
SYNE2	15.9963	3.41855
SH2D4A	9.93661	2.12666
ZNF331	3.02227	0.647452
CREG1	11.3446	2.43109
PTPN3	1.72508	0.370037
SLC22A5	1.66124	0.358233
LINC00961	2.49233	0.537994
IGFBP7	123.201	26.6545
ARSD	3.19882	0.693905
LOC101929122	1.70925	0.37129
ZC3HAV1	28.446	6.18215
APOL2	33.3933	7.25774
MEST	25.566	5.57257
FBLN1	22.2618	4.8803
IFNGR1	41.3632	9.07848
SYT15	6.1994	1.36488
CSF3	2.09094	0.460821
SCAMP1	12.6452	2.79422
LYPD6	1.44829	0.321085
LOC101929059	1.40582	0.312193
C5orf63	1.06694	0.238339
IFI6	2521.32	565.651
ZNF439	3.51259	0.790298
IL17RE	1.41506	0.318729
NCOR2	14.7029	3.31199
IFI35	85.2601	19.2182
FNDC1	6.75567	1.52389
KCTD12	4.73658	1.06872
NEURL1B	4.08402	0.922418
SLC1A1	4.02109	0.910921
PARP9	49.8775	11.3009
PID1	6.26534	1.42033
ASPH	84.5486	19.2005
IL18BP	5.55854	1.26392
COCH	1.02582	0.233825
TNFAIP3	17.3433	3.96415
GM2A	11.9978	2.74767
HOXC4	2.06796	0.473774
GDPD5	1.78843	0.410026
TFR2	1.56001	0.358224
FBXO6	10.0891	2.31899
PANX2	1.15115	0.264662
QRFP	2.30959	0.532985
NIPAL3	1.5645	0.361419
EXOC5	6.47707	1.50405
FAM20C	29.503	6.86253
CRISPLD2	5.51764	1.28414
RAB30	1.41383	0.330204
NUPR1	58.1267	13.5984
TBC1D5	4.57557	1.07164
VCAN	3.65935	0.857879
CDON	5.15247	1.21506
TTC39B	2.02878	0.478647
DPYSL2	117.633	27.7795
BNIP3L	102.562	24.3138
MEIS3	7.25788	1.72084
C19orf71	1.02833	0.244039
PMP22	116.229	27.6188
FAM111B	7.56272	1.79771
PRRT2	1.3876	0.32987
SMARCA2	8.05432	1.92046
EFHD1	1.21573	0.290553
NUDT14	11.7563	2.81047
ERAP1	30.5342	7.302
FAM111A	7.60273	1.82347
SECTM1	60.3309	14.5048
FAM132B	3.30129	0.794995
TMEM54	19.4975	4.69789
PODXL2	20.1269	4.85129
MEX3B	1.95058	0.470916
PM20D2	6.55649	1.59045
MYD88	33.1373	8.06319
C3orf14	13.4312	3.2828
FOXN3	5.19474	1.27219
HLA-H	43.2793	10.6017
P2RY11	1.33601	0.329683
LOC100419583	15.8291	3.91042
BACE1-AS	1.85723	0.461169
DIO3	33.036	8.21875
ZBED3	1.049	0.261263
ELF3	1.66573	0.415744
GPR137B	2.26867	0.566758
SHANK3	1.98591	0.496162
NEDD9	5.32	1.32959
PSG4	2.24737	0.562339
WDR1	218.954	54.8614
TRIM44	16.9052	4.23805
NMU	2.04611	0.512979
IL7R	35.9609	9.03031
STAT1	203.193	51.0336
FOXL2	1.3601	0.341888
ADM2	4.12792	1.03829
BRIP1	1.50372	0.380034
UACA	3.54009	0.895047
SRGN	26.0433	6.58776
BVES	1.66717	0.421824
INSIG2	7.38229	1.87538
ZNF395	31.2114	7.94843
EMP2	5.09079	1.30116
CUEDC1	5.50958	1.40919
HLA-A	361.667	92.5284
SRRM3	1.94287	0.497457
SKIL	3.38384	0.868858
ZNF135	3.93776	1.01169
DOCK9	5.84628	1.50458
PMAIP1	12.5721	3.24006
TCF3	33.7667	8.70262
P4HA2-AS1	5.61205	1.45045
EPSTI1	39.4529	10.198
FAM101A	38.834	10.0553
IL4I1	13.6848	3.55192
HFE	5.13286	1.33254
PVR	39.6218	10.3202
NXNL2	6.20194	1.61867
LRRC3	3.41547	0.893811
MAP3K7	13.741	3.61155
RBP4	7.66301	2.01907
DUSP9	1.91568	0.505735
PRUNE2	1.2345	0.326335
CD97	1.69769	0.44957
IRF2	11.7082	3.10123
ZNF528	2.35071	0.622739
GRIA1	1.13326	0.3006
ULBP2	1.535	0.407429
RSPH3	1.87118	0.498827
S100A9	6.53119	1.74727
DNAJC13	10.8424	2.90793
SETBP1	1.8058	0.485062
AP1M2	6.03092	1.62563
APOM	3.29656	0.890338
ACSF2	2.21223	0.598143
SDC2	17.2728	4.67631
MPP2	1.57301	0.426058
HECA	6.82479	1.84937
DFNA5	11.0153	2.98574
FHL1	28.8553	7.834
BTN3A3	7.34066	1.99842
CHML	6.63746	1.80762
ZNF610	1.31353	0.357767
AGO4	3.37495	0.919428
ITM2C	40.0483	10.9129
DACT1	2.4305	0.66239
MT1G	2.54474	0.694227
HELZ2	60.7476	16.5756
PHF6	19.3388	5.27712
PRSS35	3.53911	0.966957
MPP1	5.90348	1.61631
MRAS	6.55105	1.79491
PCNX	4.146	1.1362
HIP1R	1.52967	0.419436
DSG2	9.73075	2.66987
KAL1	1.16011	0.318483
BHMT2	1.61219	0.442761
HSPG2	1.97572	0.542906
DENND1B	2.15507	0.592794
HSF4	2.94174	0.809359
LOC100133669	5.20515	1.43217
HLA-E	230.011	63.343
FAM122C	2.37568	0.655767
CNTN4	1.49734	0.413434
TRIM69	1.50526	0.416378
MAP7D2	4.31073	1.19303
LINC00673	1.06958	0.29615
HIF1A-AS2	14.7864	4.10474
ZNF880	1.46903	0.40798
MFI2	1.76699	0.4934
MEGF6	33.0657	9.27544
SFXN3	2.10506	0.592697
TGFBR1	19.5511	5.51186
NDRG1	26.3204	7.42101
TMEM91	1.09025	0.307451
P4HA1	190.46	53.8156
VGLL2	2.18002	0.616021
TRIM7	2.15432	0.608897
MAGED4B	4.5742	1.29296
UBE2L6	148.156	41.8887
CAPSL	2.77928	0.786423
PIK3R1	16.5454	4.68991
LINC00565	3.05031	0.866165
THBS1	262.314	74.7663
SPANXC	1.79243	0.511252
TRIM14	18.0213	5.14315
DPYSL4	12.3459	3.52569
HOXC-AS3	1.7297	0.494449
GPR158	3.12534	0.895046
BMP7	4.07126	1.16762
HMGB1	252.52	72.4244
MTURN	2.17017	0.623757
TRIM21	24.3052	6.99256
ZNF253	1.46756	0.422429
GOLGA8A	9.31783	2.68303
OSBPL10	1.93437	0.557371
CSGALNACT1	13.6947	3.94605
PGK1	924.354	267.169
DPYSL3	1.7795	0.515059
SLC26A2	2.3702	0.686581
NFATC1	1.25671	0.364138
PTPN21	3.50067	1.01464
ANLN	104.053	30.2152
RHOBTB1	1.61699	0.470464
SMPDL3A	1.41029	0.410644
EIF2AK2	21.3959	6.24345
PKP3	3.88148	1.13564
ZFHX3	2.68152	0.78604
PDCD4	10.2356	3.00314
TPD52	15.8737	4.65776
COL6A3	1.3003	0.381764
SSX2IP	7.25889	2.13319
RXRA	8.04386	2.37158
C20orf141	3.49469	1.0317
RAB3A	1.12987	0.333912
CCL2	32.6906	9.68282
PDLIM1	72.628	21.5586
SVIP	3.36139	0.998249
CMTM1	1.34245	0.399058
SMIM14	4.07403	1.21227
CASC10	2.01517	0.599702
C1orf198	16.6243	4.94859
APOBEC3B	29.9887	8.94081
BCAT1	9.42135	2.81159
WHAMMP1	1.56188	0.466193
RTP3	1.25125	0.373674
MYH9	338.298	101.04
GALM	1.24723	0.372823
FADS3	7.23378	2.16522
LENG8-AS1	1.25338	0.3752
TMEM200B	3.61189	1.08242
AFAP1	14.9136	4.47014
RAB43	4.66219	1.39808
CASC5	3.21561	0.965386
MCM3	78.5854	23.6105
MAN2A2	2.07016	0.62253
PANK1	1.01018	0.303846
LRIG1	8.86534	2.66843
CTSO	5.39682	1.6251
NKX3-1	8.30659	2.50316
PROS1	4.81356	1.45203
FBXO41	1.07302	0.324004
SMCO4	11.8404	3.5767
RARA-AS1	1.2648	0.382817
CLIC4	84.7452	25.7229
TRIM25	44.0326	13.3768
FAM217B	2.71529	0.826061
LSM11	1.44976	0.441604
ZFP1	4.07357	1.24117
MYLK	5.11168	1.55926
ELAVL2	17.6545	5.39571
TXNDC16	1.62656	0.497408
NTHL1	15.7852	4.83286
PLA2G6	1.0341	0.316952
LHX9	1.10143	0.338435
MILR1	1.95049	0.59933
ZNF702P	3.61023	1.11056
DPY19L2P2	1.15237	0.355495
CA13	2.88289	0.890003
NCAM1-AS1	1.63445	0.504651
RAB40B	2.76444	0.855163
FBXW4	3.91476	1.21102
FNBP1	8.22891	2.55266
PSAT1	132.004	40.9535
PFKFB3	47.4042	14.7278
C18orf56	1.87212	0.58199
GABRE	1.32707	0.413076
ZBTB42	1.89953	0.591646
C21orf58	2.4679	0.770711
LINC01444	1.1441	0.358006
RWDD2A	4.02573	1.26294
PPM1E	1.46124	0.45866
DIAPH3	18.8608	5.93613
STAT2	21.1897	6.67045
CPNE1	68.4998	21.5663
TSPAN15	1.04376	0.32864
NUB1	13.8743	4.37822
DNAJC6	2.72637	0.860962
CFD	3.33926	1.05531
HOTAIR	2.66889	0.844265
RIMS3	1.41159	0.446602
AGPAT2	23.8349	7.54532
PCDHB9	1.48074	0.469357
FAM83H	5.59968	1.77682
GSE1	6.13234	1.9463
ASH1L	6.15763	1.95446
ALDH1L2	11.7131	3.71907
DET1	1.71641	0.545758
TTLL7	1.80057	0.572745
PRSS12	4.61367	1.4682
NAV2	8.86535	2.82128
DHCR24	72.5719	23.0985
C10orf118	1.71152	0.545193
BIRC3	6.17895	1.96862
CRYL1	2.23517	0.712346
HOXC12	2.22903	0.710826
MBP	2.86128	0.913583
MR1	2.0542	0.656849
LOC102724927	3.14869	1.00753
NMI	29.81	9.55492
AKR7A2	11.6986	3.75907
LPCAT1	72.5867	23.3309
SCD	132.15	42.4954
RHOB	14.9763	4.81984
UFL1	5.3563	1.72622
TBC1D9	1.78745	0.577211
C1D	12.64	4.08268
HLA-C	637.796	206.095
FAM208A	9.23771	2.98507
APOLD1	5.09187	1.64574
TNFAIP8	33.4361	10.8466
ST3GAL1	5.56772	1.80637
MXRA5	4.59383	1.49122
DHRS3	42.8431	13.9477
LOC101930071	5.93703	1.93517
KCNJ12	1.83547	0.59832
TMSB15A	2.07906	0.678217
PITX1	67.2629	21.9427
PAQR8	1.25516	0.409741
SBSPON	9.24607	3.01898
NOTCH1	1.75136	0.572166
CCSAP	4.27366	1.39937
MATN3	1.5246	0.499291
MEGF9	1.15904	0.379599
GSKIP	5.69899	1.86741
LCOR	1.26164	0.413493
TAOK1	5.63187	1.84593
DPY19L1	14.8774	4.87974
HEXDC	1.924	0.631215
SYT17	1.34201	0.440302
EVI5L	3.72065	1.22188
JAG1	2.446	0.80349
TRIM56	7.87958	2.58864
MLLT4	5.84099	1.92267
EVI2B	1.22637	0.403854
SEPT11	17.5785	5.79007
DUSP22	5.40012	1.78309
MSC	44.3801	14.656
CENPBD1	2.7974	0.924375
PLXNA3	3.63087	1.20215
FAM127C	14.6363	4.85684
EXOC3-AS1	2.55882	0.849285
PRRX2	24.3448	8.08938
BCAM	4.4566	1.48145
PFN1P2	1.38498	0.460524
LRRC1	2.81083	0.935319
MT1F	15.5186	5.16512
MBNL2	16.1073	5.36501
NRGN	2.04865	0.683848
CCDC120	1.02596	0.342648
THRIL	2.09592	0.700071
LRRC8C	2.02419	0.676153
KIAA1644	4.22532	1.41302
ATAD5	1.39505	0.466577
MDGA1	1.38762	0.464094
LOC283070	4.89758	1.63886
GLTSCR1L	1.70234	0.570688
RLIM	10.2111	3.42604
HEATR5A	4.3186	1.44904
FZD4	2.83793	0.953544
FAM46B	5.71895	1.92174
TMEM62	3.59814	1.20937
NUP210	2.18273	0.734123
FBXO27	1.217	0.410147
ATOH8	6.13393	2.06806
LEPR	3.37164	1.13689
FAM171A1	22.6474	7.63702
CDK19	7.42884	2.50663
STAMBPL1	7.5783	2.55716
HRCT1	43.0512	14.5491
LINC00341	1.27489	0.431411
HNRNPUL1	107.617	36.4344
ZC3H12A	9.13118	3.09153
NCOA2	5.0272	1.70265
MEIOB	3.0397	1.03055
ECT2	32.0871	10.8837
SYNGR3	9.73694	3.30573
KIAA1244	2.50682	0.851649
KRT81	4.46619	1.51742
ZBTB18	11.079	3.76806
APIP	23.8553	8.11352
MATN2	14.1673	4.8201
LOC644554	1.68115	0.572515
ALMS1	2.23116	0.761096
MFI2-AS1	1.23937	0.422827
ZNF354C	3.16888	1.08148
LOC100499489	1.76996	0.604266
MXI1	4.68752	1.60225
PARP4	26.0139	8.90667
IL6ST	35.1248	12.0299
PINK1	3.03119	1.03818
CPA4	26.7471	9.16145
ZBTB12	6.70868	2.29826
ZNF641	1.4437	0.494901
GLB1L2	1.40117	0.481434
TMTC1	3.41466	1.1735
ATL3	17.7183	6.09566
CYP1B1	32.4007	11.152
ZNF319	2.70772	0.932152
TCF7L2	3.05729	1.05539
CHI3L2	30.6373	10.5871
ACOT4	1.22668	0.424884
ITPRIPL2	11.5767	4.01101
FAM46A	68.1059	23.6039
ACPL2	4.90495	1.70032
FBXL8	2.48575	0.862384
USP27X	1.33886	0.464554
LARP6	28.1113	9.75953
NOLC1	73.2093	25.4462
NIPA1	1.6894	0.587627
TRAF5	2.5146	0.876899
KIAA1715	5.28178	1.84334
GSTM3	8.89833	3.10599
LIMA1	31.3759	10.9866
GLTP	12.177	4.26573
TICAM2	2.4127	0.84548
H1FX	73.3957	25.771
E2F2	3.46003	1.21627
SPAG4	4.46768	1.57271
PLEKHA1	5.25408	1.85135
EXD3	1.90448	0.671415
PERP	9.07774	3.20095
LSM14B	18.2775	6.46103
ZYG11B	2.71052	0.959195
SLPI	7.35786	2.60582
CANT1	16.4607	5.8323
TSPAN31	6.53035	2.31474
GTF2IRD2B	2.68916	0.953722
DRAM1	23.8109	8.45226
MIS18A	10.9516	3.88774
GNAO1	1.15028	0.40845
RAB27A	2.18806	0.777738
LIF	41.8701	14.8903
WNT7B	2.57268	0.91548
NUCKS1	101.444	36.1159
DGAT2	9.02866	3.21584
MAMLD1	8.40151	2.99272
BICC1	19.2291	6.86353
MAN1A1	19.5374	6.97644
KDM4B	9.45588	3.3776
SCCPDH	22.6694	8.09909
ISG20	8.26999	2.9593
PHF11	15.0251	5.37789
PPP1R13L	15.2373	5.45832
NACC2	7.27786	2.60758
CACHD1	3.25241	1.16563
C1orf233	12.0731	4.32948
CHI3L1	15.1297	5.4363
COL1A1	189.71	68.2097
CHD6	5.33922	1.91986
MOB3C	4.73893	1.70482
SEPT10	12.1429	4.3705
TTLL1	3.76123	1.35967
TNS3	36.1165	13.0565
NDFIP2	3.64349	1.3173
BHLHE41	1.2983	0.470534
AFF4	17.1268	6.2112
RPS6KC1	11.8556	4.29976
RDX	27.8668	10.111
FHL3	7.12257	2.58529
NGF	23.467	8.525
XXYLT1	16.1279	5.85998
SYNE3	1.4292	0.519336
KCNIP1	25.7312	9.35042
HOXC13-AS	2.8318	1.03056
ZNF292	4.48613	1.6328
FMR1	24.5808	8.95007
CD40	1.22474	0.446259
RBM15	7.04833	2.56951
HK1	82.7265	30.1595
AOX1	4.04033	1.4733
LRRCC1	5.43982	1.98372
ZNF257	1.43858	0.524813
ZCCHC24	1.21059	0.442177
RAMP1	144.812	52.9473
ARL6IP6	7.20084	2.6333
NAMPT	149.133	54.6157
CASK	4.84286	1.77359
MAP3K1	3.73199	1.36769
SEPT5	3.15362	1.15769
ST5	3.75166	1.37837
SYBU	1.20597	0.444575
TMEM243	11.7893	4.35261
PCBP2	111.192	41.0566
C11orf80	2.64597	0.977059
ZNF470	3.0377	1.12227
CAMK1D	6.93041	2.56057
FCGRT	1.81037	0.669071
VDR	8.99199	3.33131
PBX1	4.79567	1.7779
SLC47A1	1.22048	0.452651
LOC644961	1.05269	0.390586
FANCF	1.71058	0.635546
PCK2	24.6588	9.17031
ESCO2	7.85519	2.92393
SNORA67	53.1219	19.7845
VPS13C	1.41442	0.526822
RBMS1	14.6792	5.47395
CYTH3	13.3129	4.97003
ZC4H2	7.74537	2.90285
VWA1	1.94503	0.729736
CCP110	7.29361	2.73881
CBX3	114.351	42.9438
ANKRD37	2.93039	1.10102
GALNT12	1.15638	0.435073
RHOBTB2	48.9552	18.421
CTHRC1	34.295	12.9094
HILPDA	29.0851	10.9492
F8	1.34651	0.506945
NCOA7	36.2631	13.6573
FBXL7	8.20658	3.09183
PLXNB2	30.8579	11.6346
DUSP16	10.8919	4.11786
RPS6KA1	4.17353	1.57864
STS	1.16886	0.442274
TMEM2	15.271	5.78114
SLC41A2	1.6705	0.6325
EPB41L1	1.12942	0.428244
FAM72C	7.45945	2.82873
MEX3D	20.3913	7.73324
TAPSAR1	4.24623	1.61194
KIAA1147	1.74781	0.663583
DCLK1	1.14976	0.436763
GLRX	6.40693	2.444
LEMD3	4.04162	1.54178
LOC100126784	1.4843	0.566248
SMC1A	20.4614	7.80877
NF2	28.1337	10.7368
CHRNB1	3.60514	1.37715
CSTF3	38.5975	14.7539
SEC23A	36.3455	13.9038
PBLD	1.17491	0.449833
CD38	2.40111	0.919731
SEMA3F	23.794	9.11647
EGR2	1.52599	0.585192
GNAQ	7.27466	2.79133
GALNT2	71.2852	27.3526
SCARA3	30.8165	11.836
RFX1	2.11813	0.813707
MAGEF1	19.8446	7.62553
FBXL3	8.94634	3.44249
RALGPS2	18.5921	7.15674
TNIK	1.06928	0.411704
SCARNA17	1.32376	0.510071
LINC00342	1.95607	0.754412
ZNF107	3.37117	1.30125
MLYCD	2.74938	1.06137
SLC30A1	12.0553	4.65753
PRICKLE2-AS1	2.12373	0.820511
FSTL1	1429.24	552.755
FANCC	5.65126	2.18808
HS1BP3	10.5344	4.08277
LRP5	9.80226	3.80213
IL17RC	12.4116	4.81557
MYLIP	3.51693	1.36513
ZNF486	3.17727	1.23344
CAST	38.5376	14.9634
SIK1	15.5183	6.02608
RPA1	55.7354	21.6559
TPM1	409.244	159.085
ITGAV	12.3365	4.79696
MYADM	67.4341	26.2215
NGFRAP1	5.65304	2.19942
EXOC6B	2.02344	0.78793
E2F7	5.33339	2.07683
NAB1	3.80935	1.48351
CTPS2	3.62412	1.4129
LOC100132891	3.65769	1.42618
IRF7	31.4977	12.283
SFXN1	23.4038	9.12742
GTF2IRD2	11.0077	4.29319
ZNF506	3.04792	1.18971
KLF12	1.34769	0.526704
ARHGAP42	2.33481	0.912704
GOLGA8B	5.24867	2.05406
NFKBIA	76.1036	29.8151
ZNF136	2.33985	0.916865
AGRN	40.4073	15.8339
CLK4	8.7592	3.43379
KIF20A	55.1412	21.6704
TWSG1	16.0431	6.30517
TAP1	132.695	52.1706
LY6E	1294.66	509.111
NFIB	5.95327	2.34257
CD2AP	6.27846	2.47124
GNA12	26.0365	10.254
IL7	1.68575	0.664759
YTHDF3	28.54	11.2579
LEO1	10.8236	4.275
TRNP1	5.32696	2.10536
PDK3	6.50922	2.57314
ALDH2	10.0468	3.97157
DIP2C	2.87575	1.1369
AC009948.5	2.72176	1.07719
SOX4	18.7731	7.43438
TMSB15B	7.16122	2.83618
TMEM8B	5.8654	2.32473
OLFM2	2.11354	0.837737
ST7-AS1	1.03979	0.412191
NRIP1	1.86321	0.738936
GOPC	21.1271	8.37977
CHD9	1.83471	0.728046
WWC1	4.56426	1.81146
LUZP1	8.80224	3.49536
CELSR3	3.10524	1.23354
ASPM	10.625	4.22082
EIF5B	32.5427	12.9311
CDC42EP3	20.4987	8.14961
TET2	1.74758	0.695872
PDLIM4	1.11992	0.446501
PHLPP1	2.13543	0.851635
NMT2	19.1515	7.63911
TOX2	1.21433	0.484699
HAGHL	1.69161	0.675844
EVC2	3.74683	1.49882
SIM1	6.29076	2.51808
ZNF428	36.9757	14.802
PCYOX1	6.938	2.77837
FGFR2	11.0946	4.44501
SERPINB8	12.2418	4.90786
DHRS13	3.94926	1.58356
SUSD1	3.99489	1.60197
OGDHL	2.6189	1.05237
LPIN3	1.24713	0.501259
CLTCL1	1.22072	0.490694
RNF214	10.4813	4.21452
KAT6B	4.1673	1.677
NFKBIZ	30.6849	12.3489
CCNE2	18.2151	7.33062
SPTLC2	4.82312	1.94184
TMEM106B	2.44745	0.985895
CPOX	6.17222	2.48705
DCP1A	7.28037	2.93393
SPAG1	2.63727	1.06385
PRKD2	11.9176	4.81058
ZNF608	1.36127	0.5497
BMPR2	3.54829	1.43299
ANP32B	214.626	86.8334
NMNAT2	4.41898	1.78845
SLC12A8	1.8327	0.741823
NIPSNAP3A	24.1598	9.78577
AGL	1.89111	0.766091
MSX1	2.5544	1.03489
ARL4C	9.23928	3.74572
ABCD1	5.43185	2.20496
ELMOD2	2.26078	0.91796
ZNF471	1.76915	0.719364
COL4A3BP	7.01906	2.8572
KRCC1	5.59147	2.27677
SEC24A	13.7714	5.61073
DDX18	32.4873	13.2466
MMS22L	2.74536	1.11988
PLAT	1.96044	0.800121
SNORD17	8.55461	3.49278
TOMM70A	26.3828	10.7765
RABL3	5.791	2.36584
PGM3	49.0397	20.0357
LZIC	18.7267	7.65159
SLC38A1	26.2164	10.7176
MBTD1	2.52326	1.03177
PLK4	6.40707	2.62099
CRIM1	50.5135	20.6653
THY1	276.523	113.143
USP40	4.5865	1.87756
CCDC18	6.20771	2.54412
MPHOSPH9	2.95587	1.21275
GAS6-AS2	2.03009	0.833714
NUSAP1	43.3829	17.8277
N4BP3	1.09933	0.451963
HIVEP1	2.30563	0.948474
CHORDC1	11.9505	4.92023
BZW2	80.11	32.9956
SGK223	5.02622	2.07246
RSBN1	3.06458	1.26385
SERPINB6	53.3607	22.0364
FAR1	10.4253	4.30561
ANK1	7.23684	2.98908
ELMSAN1	10.7907	4.46682
PRDX2	181.385	75.1223
GAREML	2.352	0.97535
TOP2A	50.3771	20.891
WDHD1	5.02763	2.08507
SMTN	28.5695	11.8556
GRAMD3	17.9134	7.43686
GCNT1	4.02373	1.67201
TAF13	69.9524	29.0958
NF1	4.30545	1.79102
ADNP	18.3543	7.63856
FAM198B	9.22405	3.83922
USP43	1.567	0.652711
KIAA0101	29.7318	12.387
DNAJC3	11.5482	4.81354
MMD	3.72566	1.55299
MTL5	2.34629	0.978319
ERBB2IP	41.5694	17.343
DNA2	3.45792	1.44281
PHF13	17.249	7.19769
TBX1	1.23724	0.516343
IGFBP6	15.2485	6.36991
FUT11	12.9604	5.41521
ASNS	58.1563	24.2997
ME1	6.68105	2.79277
TSC22D2	12.9127	5.39909
PLD1	1.71342	0.716619
ZNF827	3.27631	1.37109
LOC101929655	1.02319	0.428383
BLZF1	17.9151	7.51321
SLFN11	7.89131	3.31037
DMD	9.20968	3.86517
RMDN1	8.35847	3.51465
PPM1K	1.00542	0.422997
ULK1	2.25534	0.948888
WTIP	6.39692	2.69222
RPRD1B	9.43212	3.97068
PAN2	1.50559	0.634074
PSG9	1.75004	0.737039
TRIM5	7.74677	3.26284
SHMT1	14.9088	6.28041
CAP2	12.6873	5.35021
CENPF	21.343	9.00776
TICRR	2.32057	0.979443
EXOC2	7.99047	3.37374
BAZ1A	12.271	5.18711
KIF11	18.9871	8.02936
ZNF33B	1.63889	0.693973
FNTB	2.39464	1.01435
CORO1C	100.79	42.7348
TARBP1	6.87956	2.9174
AES	121.296	51.4418
RNF208	1.24244	0.52724
DKFZP586I1420	1.47734	0.627243
ABHD14A	14.9958	6.36687
MCL1	97.6516	41.4746
EPB41L5	1.59143	0.676277
MST4	2.63867	1.12131
SAMD11	17.3164	7.35951
PTER	3.4924	1.48536
ABRACL	69.7082	29.6582
ATRX	4.79181	2.03883
RAVER2	4.41321	1.87801
ZNF362	6.6201	2.81732
PITPNM3	4.72065	2.00948
TNFRSF10B	28.6004	12.1758
TMEM65	4.51784	1.92389
CLSTN3	6.18706	2.63569
SRGAP2B	3.69761	1.5756
RSL24D1	53.2245	22.68
DNAJB5	5.96076	2.54499
TES	4.73852	2.02345
LPAR3	1.42743	0.609702
SMAD3	8.98697	3.83926
HIF1A	42.4352	18.1295
ZBTB8A	1.97725	0.846162
KRT7	265.114	113.535
RPS6KA2	7.7586	3.32666
ARHGAP11B	5.46906	2.34525
SLC12A7	10.3098	4.4235
FEM1C	8.38188	3.59824
GJC2	1.54938	0.665136
ANXA6	67.0063	28.7857
RGS12	3.28229	1.41243
PRC1	37.0041	15.924
ICOSLG	1.28289	0.552092
CDC14B	4.59898	1.97947
XPO1	41.7984	18.0034
CD151	155.136	66.8203
NFIX	45.6303	19.6582
SCML2	2.81634	1.21338
POLI	1.15114	0.496101
SMNDC1	19.5347	8.4189
FADS2	71.9853	31.0447
RAPH1	7.90043	3.40771
SLC4A3	2.12567	0.917082
SLC22A17	1.3684	0.590565
ALDH3B1	6.33151	2.73282
KANK2	23.2917	10.0573
FZD6	16.6759	7.20138
KLHL9	16.6227	7.17983
MGAT5	4.32638	1.86964
SNX18	8.08035	3.49241
HS6ST1	13.9647	6.03824
TYMS	28.9647	12.526
CTSZ	141.834	61.3755
ATP11C	9.62208	4.17174
KCNK3	4.25488	1.84515
CERS1	2.59547	1.12628
MPDZ	4.8451	2.10369
CKAP2	38.0549	16.5291
BARD1	2.81819	1.22438
ZNF91	2.32225	1.00915
DEGS1	56.7939	24.6882
LIG3	6.84996	2.97998
KATNAL1	5.72127	2.49033
POLQ	2.99053	1.30445
ITPR2	1.28246	0.559529
STARD4	8.37304	3.65422
MXRA7	39.5018	17.2466
ACOX1	2.2721	0.992011
PSMB8	104.884	45.7933
AKAP10	8.90892	3.88979
PCSK1N	13.2781	5.79922
SASH1	3.20809	1.40133
IFI16	11.952	5.22293
KAT2B	4.85828	2.12375
PI4K2B	10.6816	4.67932
NXPE3	1.83667	0.804791
CLEC11A	3.3904	1.48714
ANGPTL4	94.2092	41.3506
NSD1	6.26613	2.75088
NFIC	13.8805	6.09838
EFR3A	15.2296	6.69327
CBR3	49.0389	21.5532
RECK	3.68721	1.62081
ACTA2	121.599	53.4523
INCENP	16.3769	7.20624
PJA1	9.31367	4.09961
MROH1	4.62644	2.03655
SGCE	36.8692	16.259
SLC7A11	3.79573	1.67395
CTSF	18.4483	8.13662
HLA-AS1	1.25019	0.551904
CNN1	3.50323	1.5467
TRPC1	2.44908	1.08137
DDR2	26.2278	11.5846
DMXL2	1.59602	0.705621
ZNF430	1.7496	0.773628
TCEA2	7.10036	3.13967
LOC730183	1.52632	0.674921
SLFN5	3.42762	1.51567
FAM73A	4.07829	1.80476
HYLS1	12.8413	5.68343
FN1	262.953	116.381
SPC25	14.8209	6.56038
SOS2	5.7494	2.546
TRADD	15.5056	6.86713
TADA1	6.52685	2.8909
ERLIN1	26.9456	11.9396
FAM72B	7.77607	3.44681
SSR1	37.3788	16.5793
SMAD4	4.8151	2.1368
STAG2	17.5039	7.76857
TIFA	3.04883	1.35407
ZNF432	2.7532	1.2229
ARID4B	8.38174	3.72323
FAM115A	5.30391	2.35676
BRCA2	1.56016	0.694001
SALL2	1.14477	0.509628
ATP6V1D	46.0111	20.4849
ZNF429	1.18723	0.529189
PRKAB2	6.72281	2.99666
MAPK11	5.66506	2.52618
ANKRD36BP1	5.4353	2.42449
CEP170	17.9206	7.99378
SFRP1	56.7717	25.3268
PPP4R2	32.1388	14.341
RASSF7	5.60739	2.50474
EFNB3	7.90131	3.52955
GEN1	2.41826	1.08055
TMEM185A	9.11685	4.07446
GPD2	7.66862	3.42794
ADAR	122.118	54.5882
KIAA1731	2.23769	1.00059
RAI14	46.1694	20.6634
TMEM56	4.28718	1.91935
NUDT8	2.45371	1.09858
PTGFR	1.63472	0.732074
RABAC1	185.546	83.0989
SNTA1	9.89214	4.43311
NKD2	1.68315	0.754347
RBMS3	4.18206	1.87445
B3GALT6	20.3066	9.11524
AARD	7.16188	3.21643
FCHO2	3.61148	1.62261
LIG4	4.34999	1.9556
RMND5B	10.118	4.54889
PARP16	1.1334	0.509747
C5orf42	1.80925	0.814174
RIF1	5.21172	2.34583
MTR	5.49264	2.47341
GAS6	93.8816	42.2847
STX17	3.00111	1.35187
SGOL1	9.4124	4.24454
E2F3	14.6253	6.59616
LUZP6	37.6313	16.9742
GABPA	7.49938	3.38413
ZNF236	1.26019	0.568687
PTGIS	2.57299	1.16172
DMXL1	3.43288	1.55113
DEK	141.177	63.79
ZNF678	1.78897	0.80927
FKBP9	57.8461	26.1788
POLH	5.28078	2.39021
CYBRD1	7.77807	3.52075
RAD54L2	3.07262	1.39299
ZBED1	5.33735	2.42146
PLOD2	70.1886	31.8633
MAP3K6	12.0063	5.45052
TP73-AS1	5.08649	2.31262
MMAB	2.23015	1.01435
ARL10	4.71302	2.1448
TADA2B	4.63069	2.10749
SLC39A10	5.00225	2.27792
SH3BP2	1.72966	0.787886
MYCBP2	3.85901	1.75847
ACBD7	1.22554	0.558761
MIS18BP1	9.00309	4.10698
H2AFV	110.888	50.5887
USP33	21.0179	9.59777
ZC3HAV1L	3.35077	1.53029
KIF2C	64.352	29.3995
EGR1	27.2939	12.4696
ZNFX1	28.8532	13.1893
PPIC	58.4789	26.7505
SH3PXD2B	8.84682	4.04736
XIAP	4.5966	2.10409
RND3	75.4572	34.5533
BLM	2.0686	0.947264
CCNE1	5.78968	2.65545
VGLL3	10.2082	4.685
IRF1	35.5655	16.3287
UBE2H	44.1357	20.2669
BACH1	7.14648	3.28209
SLC35F2	2.78815	1.28061
RADIL	1.27533	0.585858
H6PD	5.93539	2.72668
RFXAP	4.18732	1.92403
ZNF675	4.5238	2.07912
TTK	27.9428	12.8452
ZNF382	1.69193	0.777824
DBNDD1	5.54999	2.55188
RBP1	3.77348	1.73601
LMBRD1	7.92539	3.64696
THUMPD1	10.7871	4.9647
SUZ12	10.3302	4.75466
RP11-14N7.2	2.42356	1.11552
DLL3	1.26735	0.583622
ATP6V1G2	1.60726	0.740327
ZNF217	29.0666	13.3988
USP9X	19.0187	8.76851
ZNF530	2.86975	1.32334
SNRK-AS1	2.44037	1.12609
CASP8AP2	5.60288	2.5864
ZNF714	2.92445	1.35004
ANKRD26	2.26778	1.04723
ZMYND11	18.0816	8.35785
NEDD1	7.24356	3.34889
ANKLE1	1.07018	0.49481
HIST1H2AI	1.02748	0.475183
CEP350	3.99473	1.84916
ZC3H12C	2.18691	1.01327
APPL1	10.0745	4.6692
KIF4A	26.1818	12.1379
MX2	15.1028	7.00238
APAF1	3.79716	1.76139
NT5C3B	16.1756	7.50337
AP5M1	4.86377	2.2564
LOC645513	3.1944	1.48212
COMMD7	12.4431	5.77956
LOC100507547	1.60576	0.746084
VEZF1	8.03983	3.73558
BTN3A2	7.37655	3.4288
SSH1	8.75304	4.07159
STARD8	1.19514	0.55601
DERL3	1.34751	0.627479
CCR10	1.01157	0.471078
GTF2I	29.9389	13.9492
TXNRD3	2.08539	0.971743
ZFP28	2.99709	1.39743
TTC31	4.34339	2.02555
TRAF1	2.35462	1.09885
KIF14	6.66852	3.11324
WNT2B	2.22715	1.04151
PIK3C2A	3.13331	1.46641
RPS28	1698.04	794.755
KIAA1217	10.5438	4.9361
UHRF1BP1	4.50281	2.10809
PKIG	38.5376	18.045
SFRP2	34.6842	16.2477
POMK	7.86017	3.68432
HS2ST1	17.5174	8.21397
GAMT	5.2738	2.47357
TMED7	39.4254	18.4968
TMPO	57.9281	27.1777
STAU2	10.716	5.02784
MYO9A	1.26838	0.59523
LTBP3	59.5144	27.934
TUG1	24.4216	11.4647
SDHAP3	1.95113	0.916227
ATP11A	6.26466	2.94211
NBN	22.4684	10.5537
RBL1	6.1002	2.8657
NOD1	1.72601	0.811484
DLK2	3.66572	1.72413
FAM221A	2.10092	0.988237
MAD2L1	51.026	24.0117
ZFX	7.29471	3.43407
MAP1B	8.06629	3.79773
UBE2B	20.1037	9.46707
HNRNPH2	30.2844	14.2627
SERPING1	7.16097	3.37634
ASXL1	39.9384	18.8319
MRE11A	4.02291	1.89751
RREB1	2.84569	1.34287
GALNT18	3.71732	1.75485
LNPEP	4.60608	2.17456
BRD2	73.3444	34.6732
CSE1L	65.9862	31.1948
TMX1	20.1595	9.53355
PLEKHA2	15.4527	7.31158
FGGY	2.86225	1.355
FKBP9L	4.95143	2.34512
NXN	47.298	22.4225
CDC42BPB	13.9624	6.62567
LOC100288637	3.29903	1.56563
MYO10	32.9222	15.6251
MFSD9	1.19524	0.567493
TMED7-TICAM2	1.92411	0.91374
ZKSCAN2	1.39587	0.663071
IGFLR1	4.88566	2.32306
LCMT1-AS1	1.12933	0.537377
NPTXR	1.89219	0.900534
ZFP36L1	67.9061	32.3452
PDCD1LG2	4.55595	2.17151
ARID4A	2.34072	1.11609
C9orf40	12.4528	5.93877
ZEB1	14.528	6.92878
AGA	5.95016	2.83813
ELOVL7	1.93537	0.923181
ZFP37	2.29323	1.09402
ADRA1B	1.27296	0.607286
OTUB2	1.12669	0.537715
MAP2K6	1.12817	0.538454
LTBP4	3.71969	1.77612
USP31	3.01306	1.44014
MYEF2	4.62005	2.20823
NPR2	4.88975	2.33744
ZEB2	3.69369	1.76606
ZNF250	3.07997	1.47368
PTPRE	2.28648	1.09473
PHF2	7.31561	3.50452
CCNA2	29.3347	14.0547
GTSE1	21.2303	10.1793
IDH2	29.85	14.3173
EDIL3	2.22509	1.06827
TLE1	8.56373	4.11186
PHGDH	138.303	66.4072
PPP1CB	27.7072	13.3118
CLIP4	2.92296	1.40641
CPNE3	11.673	5.61898
GSTCD	2.94443	1.41743
SPATS2L	11.0052	5.29907
LOC100288162	7.04266	3.39304
VPS9D1	1.93752	0.933698
IFNAR1	7.83063	3.77694
ABCC3	5.32719	2.57181
SERPINB1	4.26267	2.05804
PKD1	12.7213	6.14287
USP28	9.98367	4.82104
GPR126	5.04075	2.43475
BBX	6.28191	3.03493
SMYD2	20.8795	10.0884
KLHL24	1.65296	0.799253
SMARCA5-AS1	6.62857	3.20581
SBF2	4.1733	2.01972
SIRPA	7.18401	3.47722
SH2B3	4.1516	2.00949
MEF2A	10.8055	5.23103
ZDHHC8P1	2.34826	1.13702
ADAP1	3.02711	1.46594
TRMT10A	1.06844	0.517551
ZCCHC2	3.9848	1.93172
TBL1XR1	8.43966	4.09182
BDKRB1	63.6607	30.883
MFGE8	12.7213	6.17486
RAC1	232.734	112.998
MLLT6	7.66473	3.723
CXCL6	3.39269	1.64835
NCKAP5L	4.37339	2.12654
ATN1	44.4281	21.605
MMP15	1.83271	0.891333
PBRM1	7.95213	3.87093
ENO2	45.3132	22.071
BOD1L1	4.92133	2.398
KIAA1598	2.5911	1.26395
FAM213B	7.01425	3.42164
ZFHX4	1.45084	0.708036
TTC30B	1.14307	0.558106
SMAD5	10.1257	4.94448
ERMAP	2.98254	1.4565
UBL4A	32.6096	15.9294
CGREF1	9.54483	4.66426
VPS13A	1.87489	0.916538
ERO1L	44.471	21.7538
TPRG1L	18.9085	9.25035
VPS13D	4.45641	2.18041
AGTRAP	55.0882	26.9566
G2E3	4.35711	2.13312
NUAK1	8.4733	4.14836
NOL3	19.788	9.68895
HLCS	3.2857	1.60888
PTPRJ	14.3637	7.03387
PGRMC1	40.089	19.6319
SGCB	20.0396	9.81358
CXCL5	64.1935	31.4391
INHBA	12.6756	6.21226
GPRIN1	12.0625	5.91403
GTF2IRD1	11.0816	5.43443
BOK	13.2703	6.51118
ZNF273	1.11118	0.545252
ZFP30	1.43564	0.704734
ID2	139.835	68.6602
GCNT2	13.8855	6.82104
GYS1	30.4406	14.9641
ANXA2P2	5.14407	2.52892
GAS2L3	6.35438	3.1249
SNX13	4.56659	2.24649
SLC39A8	36.2841	17.8508
SPAG9	16.4422	8.09385
DNASE1	1.36347	0.671209
PNPT1	23.7278	11.6854
SMO	3.2673	1.60938
AKAP17A	7.24907	3.57127
ZNF514	1.17682	0.579913
FAM211B	1.35399	0.667595
ZNF569	2.85465	1.40791
KIF15	5.88081	2.90102
GATS	1.34588	0.664032
ZNF418	1.59913	0.789641
CPE	13.5777	6.70676
PWWP2A	4.82433	2.38338
ZNF713	1.00911	0.498627
C17orf100	1.55153	0.767333
CSRP2	65.9367	32.6194
IGFBP1	2.18046	1.07905
ARHGAP17	26.4025	13.0724
TMEM254	4.85626	2.40526
YEATS4	11.7008	5.79831
CIT	4.09125	2.02846
CACFD1	3.68808	1.82863
SH3BP4	13.3316	6.61251
ETS2	36.095	17.9309
LIMK2	1.85395	0.921345
FBXL17	2.80614	1.39472
BMS1P5	1.1124	0.553009
ARHGAP26	1.7688	0.879895
GPRASP2	1.143	0.568899
NBPF1	14.7841	7.35964
HELZ	2.00549	0.998422
RAD21	127.791	63.6572
ERCC6L	4.93264	2.45754
CAMSAP1	7.40323	3.68871
RPGRIP1L	3.86614	1.92644
HACE1	4.66839	2.32647
MAML2	4.23353	2.11129
CEP135	2.01153	1.00331
CA12	5.61136	2.79927
RAB1A	45.8775	22.8886
NEIL3	3.59026	1.79196
RP11-307C12.11	1.83014	0.913525
SLC35A3	4.23859	2.11586
FTH1	4091.33	2042.71
VASN	7.36001	3.67556
SMCR8	15.5534	7.76741
LPGAT1	4.70149	2.35014
HIF1A-AS1	0.571853	1.14372
TIMM44	24.264	48.5538
MRPL13	70.1656	140.433
PIAS4	11.2168	22.457
NOC4L	11.0956	22.2256
TWIST2	17.283	34.6268
RPLP0	724.242	1452.8
CRADD	2.33314	4.68351
AFAP1L1	2.37398	4.76638
AHSA1	92.7443	186.224
NDUFA6-AS1	0.547585	1.09965
OSGIN1	1.39367	2.7994
BCAR1	88.492	177.807
CASP9	2.62569	5.27708
TM7SF2	4.99157	10.0356
PGM5P2	0.717207	1.44268
MRPS2	44.453	89.4343
PPARG	20.946	42.1446
DTNB	3.40051	6.84808
FAM175B	6.49183	13.0802
LOC441242	0.644831	1.29951
MRPL20	114.593	231.083
SSBP2	5.32205	10.7439
MRPL38	15.3338	30.9591
TAF9	88.318	178.434
MMP14	159.701	322.708
TATDN1	45.7107	92.4653
PRMT5	54.1572	109.586
MRPL37	126.413	255.873
HIST1H2BH	1.30042	2.63252
GLMN	6.65177	13.4704
ALKBH1	4.65014	9.41775
FAM203A	8.24029	16.698
SH3BGRL2	0.944776	1.91461
CHCHD4	30.0293	61.0229
HSPH1	71.3068	144.986
RMND1	12.6333	25.7261
GDNF-AS1	0.582474	1.18802
UROD	68.6022	139.947
PEX14	17.3225	35.3761
C19orf18	0.494032	1.00897
ZNF563	0.817291	1.66953
SIK3	6.77254	13.8409
DUS4L	1.55257	3.17328
RRP9	24.2473	49.6055
SLX1A	13.1995	27.004
GSN	30.5398	62.5141
PPP6R1	39.9109	81.7459
GTPBP6	8.8213	18.0792
LIAS	4.49076	9.20563
IL31RA	4.50788	9.24157
C2orf49	3.20696	6.57742
FARSB	23.8253	48.8692
MICA	22.747	46.6697
DCAF15	11.6667	23.9483
SFXN4	9.03975	18.5562
SPAG7	30.1222	61.9766
KLHL18	8.26104	16.9979
CIZ1	32.9847	67.8901
DGUOK-AS1	1.49587	3.07923
TMEM199	9.392	19.3349
EEF1E1	38.9039	80.1376
UBXN11	5.20941	10.7313
TMEM131	7.45006	15.3622
PLA2G4C	0.521145	1.07571
UBASH3B	8.22718	16.9934
HMHA1	5.45966	11.2795
DNLZ	17.1105	35.3674
COPS6	44.5847	92.178
GADD45GIP1	165.438	342.049
FAM185A	0.668754	1.38285
DENND2A	13.5977	28.1307
TMEM106A	0.698971	1.44603
NDUFB9	255.39	528.434
C16orf46	1.1181	2.31467
TRAPPC9	3.54369	7.33863
ZNF408	6.27922	13.0137
FAM89A	12.4082	25.7258
EMC4	63.7195	132.162
FAM222B	1.96907	4.0845
NFKBIB	20.6308	42.8264
MRM1	1.91541	3.97623
RNF25	16.0793	33.394
COL18A1	11.4534	23.8041
C12orf49	5.84032	12.1398
QTRTD1	9.78782	20.3527
TIMM13	23.2299	48.3332
NGEF	2.09801	4.36722
EFCAB7	2.09486	4.36329
POMGNT1	21.5669	44.9312
PEX11B	8.57423	17.8787
SNAPC2	17.8244	37.1818
PNO1	18.8274	39.2854
GRTP1	0.763585	1.5935
ECSIT	13.7516	28.7178
RGS10	16.4237	34.3037
RRS1	78.5523	164.194
METTL5	26.507	55.4282
TRPM4	6.4263	13.4451
DPH2	21.9398	45.961
R3HDM4	25.5711	53.5762
ACOX3	5.0806	10.6487
WDR75	15.1152	31.7021
PCDHGA7	0.615846	1.29216
PUSL1	14.5246	30.4868
B4GALT3	12.1508	25.5048
TMEM242	2.30862	4.84959
TRAP1	71.7951	150.906
MMP17	2.90192	6.10375
PSMD8	134.434	282.944
C6orf1	18.9671	39.9475
CIPC	4.31453	9.0903
PIGL	11.9759	25.2393
ELMOD3	1.97414	4.16113
UBE2Q1	28.5397	60.1871
STRIP1	11.8493	24.9917
BBS12	1.24501	2.62685
JMJD7	1.59139	3.35867
ACVR1	8.43108	17.7942
CORO1B	40.4587	85.404
FBXO10	8.30663	17.5639
TMEM126B	25.4772	53.9365
POLR3E	8.89028	18.8306
TAB1	8.7834	18.6267
SAT1	78.4807	166.438
EME2	0.681463	1.4456
KCNMA1	29.8251	63.286
RGS2	2.4194	5.1345
ANO10	13.8218	29.3709
INPP4B	2.77187	5.89433
NDUFS8	83.1845	176.938
SNRPC	147.184	313.105
FAM188B	2.05043	4.36562
AUP1	46.6867	99.4302
GIT1	11.9754	25.5171
IMP4	43.4224	92.5498
MAPRE2	4.10639	8.75534
SIDT2	5.15278	10.9885
BCS1L	8.70501	18.571
HIBCH	4.6182	9.85925
EIF4EBP3	6.88923	14.7173
UBE2V1	72.2106	154.266
ATP5G2	209.451	447.507
MEF2BNB-MEF2B	1.43653	3.07196
ATP13A2	5.56414	11.9347
GAS5	218.49	468.803
SPNS1	30.1638	64.7417
C9orf78	33.0823	71.0062
COMMD1	23.8252	51.138
BCL2L12	20.2038	43.3883
THAP4	20.5445	44.1449
TLDC1	5.67062	12.1851
STEAP1B	12.2084	26.2386
BRMS1	47.8622	102.878
BDNF	15.1727	32.6185
ATPAF2	4.63158	9.96248
ATF5	18.5575	39.9446
TSR3	38.7395	83.486
LGI4	0.841484	1.81423
SPATC1L	7.89263	17.0187
MRPS18C	32.1574	69.5647
WDFY2	2.87561	6.22077
OCIAD2	1.25564	2.71778
DPH3	12.1394	26.2958
CIDECP	18.223	39.5408
PITHD1	32.8154	71.2082
ZIC2	8.57503	18.6209
RBM48	4.16734	9.05494
PHLDA3	11.1622	24.2661
MYL5	2.52235	5.48381
EHD3	5.48012	11.9205
WBP2	13.2826	28.8942
FAM86A	9.86354	21.4624
ZBTB48	5.17772	11.2688
SPATA2	3.58142	7.7965
RMRP	3.33758	7.27004
CORO1A	1.31249	2.85927
NIT1	7.51467	16.3723
UBTD1	11.9983	26.1441
ZBTB8OS	31.934	69.6258
PAX8-AS1	36.3296	79.212
RABEPK	24.7482	53.9665
PARD6A	2.11206	4.61038
RPP40	14.9995	32.7701
NDUFA12	106.06	231.914
FAM131A	3.90215	8.53618
ZNF259	45.7189	100.075
FAT4	1.30201	2.85046
RTN4RL1	12.3449	27.0316
BIVM-ERCC5	1.7226	3.77494
CTSD	207.636	455.035
MRPL47	45.2089	99.0899
ARHGAP6	0.481545	1.05586
FNTA	45.4615	99.7113
RPP21	50.135	110.001
MRPL9	44.1764	96.9327
FAM86JP	1.24169	2.72473
XPA	7.25741	15.9262
EIF3H	313.855	689.122
FAM136A	22.286	48.935
SETD9	0.587375	1.28992
PQLC3	4.83971	10.6284
BTRC	3.30459	7.25827
LIN52	3.79528	8.34368
ISCU	13.226	29.0987
SRI	42.7838	94.2001
TMX2	81.0195	178.398
PRR4	1.53199	3.37331
SLC27A4	8.23851	18.1609
ZNF277	2.98537	6.58175
COX5A	75.7225	166.962
TRMT12	8.48141	18.7203
C2orf47	8.84772	19.5291
CYC1	173.798	383.732
CCDC104	15.4993	34.225
TMEM159	6.8661	15.1654
POLG2	2.84141	6.27612
CCDC85B	97.1011	214.492
CMSS1	52.1553	115.209
COMMD9	7.97868	17.6269
NUDT16L1	9.20908	20.3479
WDR78	1.19458	2.64704
PLD6	6.06023	13.4293
C7orf61	0.518601	1.14954
PNP	14.0942	31.2485
GPS2	45.7439	101.43
GYPC	30.0377	66.6565
PEX16	9.17901	20.3803
IFT43	15.1886	33.7422
EIF6	246.239	547.039
BCAS4	4.49783	9.99261
CCDC58	31.4455	69.8658
FAM207A	28.3551	63.0055
WWP1	12.7644	28.3629
COQ9	25.4767	56.6123
LAMTOR4	62.1975	138.259
RSBN1L-AS1	2.49424	5.54476
SLC7A6OS	2.72674	6.06219
PTPRH	10.0454	22.3354
EFNA5	1.80292	4.01486
RIN1	6.91443	15.3993
MALSU1	64.0485	142.729
PILRB	3.59373	8.00857
GDF5	0.89808	2.00219
SNORA48	15.3126	34.1529
ICAM3	5.71769	12.7676
RNF181	70.3978	157.215
TMEM11	34.3287	76.7646
SYS1-DBNDD2	1.5139	3.38676
GPATCH3	11.7804	26.3795
MRPL22	12.1305	27.1752
POLR3K	26.4933	59.3543
TTC28-AS1	6.08384	13.6327
LEMD1	3.00485	6.73443
TNFRSF10D	2.35605	5.28078
POLDIP2	32.0226	71.8082
MRPS22	40.1292	90.0337
FAM160A2	4.33252	9.72372
FJX1	26.4967	59.5041
GRPEL1	49.2316	110.561
NDUFAB1	103.036	231.398
BOP1	73.592	165.347
MAFF	31.365	70.5488
ZNF589	1.79148	4.03804
HRSP12	18.1906	41.0287
MRPS7	28.6406	64.6242
ATP5J2-PTCD1	1.02514	2.31525
LOC101929066	0.554794	1.25382
PFDN4	17.386	39.2991
HIVEP3	0.696682	1.57549
SHB	20.8579	47.1734
EXOSC5	24.1494	54.663
SPATA2L	6.73697	15.2722
TLCD2	1.84377	4.17994
ATP6V0B	150.009	340.118
ZFAND2A	19.0149	43.1337
DUSP2	0.989142	2.24403
BPGM	11.2915	25.635
SERF1B	14.4201	32.7402
TGFB1	13.6546	31.0169
TBC1D17	8.74782	19.8777
SLC27A3	2.66486	6.05722
ULK4	0.497394	1.13154
PAM16	32.4767	73.9058
ZNF778	2.23305	5.08778
DALRD3	9.54551	21.7546
KIF17	0.764131	1.74255
TMEM63B	10.3117	23.5159
AFAP1L2	1.41755	3.23587
EXOSC2	27.2035	62.1221
CYSTM1	53.0116	121.17
ZNF576	6.34075	14.4955
INPP5A	1.84994	4.23029
POLB	10.3886	23.7614
BOLA3	32.0901	73.4621
SERPINB7	1.85649	4.25152
TGIF2-C20orf24	0.831594	1.90584
ATG16L1	7.44334	17.0743
SHISA2	25.8867	59.3833
SLC12A9	10.0797	23.123
COA3	28.5224	65.4514
ZNF768	19.2351	44.1404
NPL	0.696047	1.59743
MRPL32	68.5646	157.542
CHIC1	1.11569	2.5647
PFDN2	217.251	499.56
PHB	68.4605	157.526
PRICKLE3	4.77666	10.9992
ARTN	2.18255	5.03982
TCTN3	14.543	33.5829
OXNAD1	3.0328	7.01474
C7orf26	8.1581	18.877
EPHA2	92.0069	213.297
LPHN2	11.7324	27.2072
LOC100287042	1.11681	2.59087
WDR20	7.68671	17.8428
OPN3	13.8634	32.1894
CKMT2-AS1	1.7891	4.15419
ATP5SL	18.8436	43.7623
NRBP1	33.6681	78.2254
PTDSS2	8.85995	20.5887
MGP	13.0236	30.3007
KDM8	1.83865	4.28025
PCLO	0.468478	1.09086
BMP4	37.1326	86.6479
GPKOW	24.0784	56.2387
TMEM184A	1.05744	2.47051
TOR3A	13.7567	32.1416
KDM4A-AS1	0.528541	1.23535
LRRC28	3.1456	7.35395
SLC35A1	8.11732	18.9993
CRABP2	2.88342	6.7511
CD274	4.6865	10.9762
DIMT1	21.8243	51.1238
PINX1	17.3304	40.6449
STMN3	47.6488	111.819
EAF2	3.40228	7.99654
PHF1	17.2246	40.5008
TBCCD1	3.87519	9.12098
TMEM41A	8.06506	18.9991
RPUSD4	10.4723	24.6801
CHPF	29.2027	68.8228
PSMB6	179.55	423.389
RP5-914P20.5	0.597108	1.40849
SCARNA16	1.58751	3.7471
LYPLA2	36.4699	86.0831
PNPLA6	11.8805	28.0441
LTF	3.36958	7.971
FARSA	55.6827	131.773
TIMM50	26.6838	63.165
CCDC59	25.7824	61.0625
FAM214A	0.993194	2.35417
ACAD11	6.55699	15.5444
DNAL1	2.03143	4.81658
C5orf45	2.0285	4.8144
ATP6V1F	106.177	252.435
PCDH7	1.74746	4.15956
TNFSF9	14.5612	34.6917
VCPKMT	3.97388	9.48266
TIMM17A	80.2426	191.566
MGLL	1.58021	3.77278
ACTR5	4.36366	10.4276
AEN	10.89	26.0557
GPN1	18.8502	45.1082
TRAPPC2L	44.5459	106.602
HSF1	53.9981	129.226
LOC101926940	2.75842	6.61006
ZNF692	4.19691	10.06
THAP2	0.898352	2.15401
ENDOD1	0.417861	1.00227
C12orf39	1.18399	2.84235
TNFRSF12A	150.334	361.033
SCLY	4.56916	10.9733
TGM2	8.72523	20.9631
ZNF593	95.3557	229.229
EFCAB1	0.921821	2.21971
NXPH2	1.74208	4.20531
SRM	139.137	335.883
EXOSC4	60.1539	145.245
FAM86B1	2.42079	5.84982
ANTXR2	9.89524	23.9121
TOMM22	64.0862	155.249
HSD3B7	22.0056	53.3509
ADAM19	11.5131	27.9432
MFSD5	22.274	54.0901
IPO4	22.3143	54.3133
C14orf2	82.1719	200.012
SEPW1	57.4089	139.853
C1orf50	7.76333	18.9148
SLC25A22	10.0798	24.572
COA4	92.1705	224.706
MAP3K12	5.47819	13.36
TMEM189	26.8338	65.4819
DSEL	4.82454	11.7907
TAF11	33.1228	81.0138
CAMK1	13.1093	32.0761
R3HCC1	22.4882	55.0334
SPAG8	0.425454	1.04253
GEMIN7	12.1231	29.7359
MIR17HG	0.718919	1.7637
EXOSC1	23.261	57.067
EGFL8	1.65601	4.06692
MAP2K3	35.5571	87.5568
SLCO4A1	16.7349	41.2672
SNORA53	0.513921	1.26814
MRPL10	12.238	30.2056
C1orf53	2.94039	7.26055
UBIAD1	8.12532	20.0786
HBEGF	6.41152	15.8506
DPH1	15.7937	39.1095
AZIN2	2.44619	6.05827
BAI2	6.55668	16.2446
NDUFS3	67.6086	167.552
TARBP2	10.0478	24.9126
SDHB	82.5255	204.808
LSM10	44.5607	110.675
ZNF138	1.55379	3.86121
STEAP3	6.21772	15.4706
EFCAB11	1.33957	3.33327
CCNA1	3.78288	9.41355
POLR3F	7.81059	19.4399
RRNAD1	4.82497	12.0148
CSAG1	0.702197	1.74859
C9orf89	11.7821	29.3439
C11orf70	6.1691	15.365
PGPEP1	0.73947	1.84457
NPM3	35.0743	87.5102
ADAT2	1.3522	3.37422
MRPS18A	31.9729	79.8102
PDCD2	16.706	41.7483
TMEM55A	2.56124	6.40073
CFHR1	1.45325	3.63587
PSCA	2.42767	6.07412
SORD	8.36016	20.928
TMEM126A	25.3992	63.6867
CCDC169	0.428811	1.07649
ZDHHC18	10.5336	26.4647
TOR2A	2.60255	6.54947
SYP	2.35541	5.93814
DPH5	10.6896	27.0199
CDC34	41.2325	104.252
ENTHD2	2.26108	5.72689
C11orf31	24.0376	60.9159
LAMA2	0.573473	1.45363
PRG2	0.911855	2.31233
CCDC28B	7.653	19.4178
RBKS	1.80916	4.60028
LOC100505817	6.43005	16.3556
ST3GAL4-AS1	3.56003	9.0745
LRWD1	10.5021	26.8092
NECAP1	7.20331	18.4089
TRO	2.10104	5.37311
RSAD1	4.53353	11.6119
MDP1	4.06021	10.4114
FXYD1	0.999021	2.56456
EIF3F	90.6704	232.959
LOC100129461	0.921605	2.37013
PLCD4	0.419458	1.08032
SMAGP	5.13318	13.243
ADAMTS14	1.10014	2.84034
STRA13	35.6073	91.9487
NDUFAF2	113.132	292.567
ARSI	1.34181	3.47386
FARS2	8.98558	23.3176
PCCA	4.31513	11.203
ZNRD1	22.9828	59.6807
CKLF-CMTM1	0.419806	1.0903
ADHFE1	0.941343	2.44587
UBALD2	12.7866	33.2242
LRRC49	1.33642	3.47603
RNMTL1	19.1999	49.9686
LAG3	0.534101	1.39158
WDR83	5.13648	13.3954
KATNB1	8.66374	22.6145
SRRD	14.3422	37.4882
TSPYL2	25.5437	66.8224
DDX49	34.8278	91.1764
SLC25A19	2.45107	6.41979
LOC550643	9.73226	25.4931
DLEU1	3.59704	9.43151
TOB1	8.53902	22.3993
SEMA4C	5.72774	15.0312
STK17A	20.4399	53.8059
SAPCD2	4.82813	12.7352
EIF2B4	13.0744	34.5421
RRP8	7.16306	18.929
MRPL21	73.1548	193.39
SPRY2	18.9868	50.3061
AP4S1	1.24391	3.2965
SERPINI1	1.31883	3.49645
PLA2G4B	0.393442	1.04355
INO80B	8.2032	21.7604
UBE3D	3.3422	8.87552
ASNA1	80.1345	213.075
KCNN4	1.42241	3.78241
MRPL52	63.5037	168.918
LOC101928736	0.608092	1.61798
FKBP4	54.2226	144.66
MECOM	0.73785	1.96875
PPIL6	0.38673	1.03245
IGFN1	13.7537	36.7407
GTF3C6	67.9575	181.556
DANCR	26.206	70.0409
PAX8	2.06112	5.51354
[truncated: 345 more rows]
