# Supplementary material for: FAK-Copy-Gain Is a Predictive Marker for Sensitivity to FAK Inhibition in Breast Cancer
Source: Cancers (Basel). 2019 Sep 2;11(9):1288. doi: 10.3390/cancers11091288 (PMC6769494; doi:10.3390/cancers11091288)
Supplement: Supplementary file 1 [file cancers-11-01288-s001.zip › Table S3.xlsx]

## Sheet: Sheet1
Table S3. Differential DEG patterns between BT-549 and MDA-MB-231 by FAK knockdown
	BT-549 DOX -	BT-549 DOX +	MDA-MB-231 DOX -	MDA-MB-231 DOX +
Gene_Symbol	FPKM	FPKM	FPKM	FPKM
EGFL8	1.65601	4.06692	2.31292	4.59417
C6orf1	18.9671	39.9475	57.5963	113.926
BFSP1	1.44577	4.38212	2.76591	5.44426
SCHIP1	1.71071	7.19514	1.38828	2.71525
NGEF	2.09801	4.36722	2.67485	5.21088
SYP	2.35541	5.93814	0.485338	0.943706
AGFG2	2.00815	7.7187	8.37634	16.2839
GNRHR2	0.473026	1.63441	0.273566	0.525684
PLCD4	0.419458	1.08032	0.231267	0.4421
PLA2G4B	0.393442	1.04355	1.27281	2.43208
PEG10	18.9545	85.0907	3.62445	6.90224
ADIRF	2.12065	6.38937	21.4735	40.8244
RNU6-2	0	125.241	32.6721	62.0948
TGFB3	1.12395	4.27826	0.803761	1.52124
GNG11	50.7375	141.471	53.1983	100.459
CCNA1	3.78288	9.41355	2.94581	5.49923
C10orf54	9.18494	35.4004	2.99936	5.54294
DENND2A	13.5977	28.1307	1.06711	1.96049
RPL32P3	1.00722	3.07141	0.610023	1.12052
EIF4EBP3	6.88923	14.7173	4.83457	8.87343
PQLC3	4.83971	10.6284	2.95826	5.42402
C19orf18	0.494032	1.00897	0.748468	1.37079
PRG2	0.911855	2.31233	0.25844	0.467356
FAH	1.97879	7.93144	18.4789	33.3365
HTRA1	16.6615	44.8184	18.9907	34.0813
EFNA5	1.80292	4.01486	2.92107	5.23677
TGFB1	13.6546	31.0169	31.3252	56.1161
GPR162	1.07015	6.31486	0.470191	0.840422
FAM86B3P	0.244662	1.07468	0.47006	0.836957
PHLDA3	11.1622	24.2661	7.68756	13.6854
C9orf89	11.7821	29.3439	58.5315	103.518
PILRB	3.59373	8.00857	6.14322	10.8618
ARTN	2.18255	5.03982	3.51285	6.20496
ADI1	32.5822	103.263	56.1297	98.9679
PAX8	2.06112	5.51354	2.40078	4.23232
TNFRSF6B	34.9525	221.216	5.03932	8.79441
AK5	1.61009	4.67492	0.42913	0.746846
FAM86C2P	0.327034	1.43285	1.06417	1.85103
STEAP3	6.21772	15.4706	16.9167	29.2146
PCDH7	1.74746	4.15956	0.296836	0.509143
PLEKHF1	12.032	43.2364	3.09849	5.29996
CFHR1	1.45325	3.63587	0.110706	0.188279
DNAAF3	1.16548	6.6465	1.00708	1.70354
LOC101930010	0.359056	1.33316	1.10173	1.86197
NDUFA6-AS1	0.547585	1.09965	0.501257	0.841032
LRRC73	0.687403	4.12363	0.362041	0.605872
MMP2	12.5387	41.5229	0.0977543	0.163219
LURAP1L	11.2488	31.0625	0.960687	1.59079
RIN1	6.91443	15.3993	12.3584	20.3313
NUDT16L1	9.20908	20.3479	17.1602	28.1781
HEY1	0.548408	2.07656	0.228325	0.371227
SPAG8	0.425454	1.04253	0.275274	0.446382
GCAT	7.38882	23.7983	8.06499	13.0765
MRPS6	84.9536	240.347	90.1643	145.851
ACHE	0.198621	1.04434	0.106552	0.172282
MFSD5	22.274	54.0901	17.4299	27.9693
NIT1	7.51467	16.3723	12.9736	20.7372
CORO1B	40.4587	85.404	65.2889	104.197
DUSP5	6.39357	66.076	57.5483	91.8399
OBFC1	1.10897	3.63699	4.35054	6.93928
AZIN2	2.44619	6.05827	4.13515	6.55374
GRTP1	0.763585	1.5935	0.531594	0.841322
PAK6	1.34994	22.6264	0.599002	0.947294
B9D2	6.40497	19.1202	7.63368	11.9325
LOC401585	0.184799	1.2699	2.19444	3.42697
LAMTOR4	62.1975	138.259	89.8632	139.786
PLA2G4C	0.521145	1.07571	0.535029	0.826975
HS3ST1	0.614615	4.10696	6.94208	10.696
STEAP1B	12.2084	26.2386	0.144204	0.221772
MYL5	2.52235	5.48381	4.39427	6.73613
LOC550643	9.73226	25.4931	42.0329	64.291
MALL	3.56878	22.243	5.40208	8.25276
RGS17	0.45442	1.69263	0.726875	1.10576
CCDC85B	97.1011	214.492	132.519	201.281
UBXN11	5.20941	10.7313	8.55495	12.99
PPARG	20.946	42.1446	15.7477	23.8461
ENTHD2	2.26108	5.72689	6.87013	10.3998
PAX8-AS1	36.3296	79.212	22.056	33.0937
NAPRT1	9.77563	26.5866	9.64884	14.3188
COA3	28.5224	65.4514	82.0083	121.479
KLHL4	0.352844	1.1606	3.8937	5.76773
ANO10	13.8218	29.3709	19.3482	28.6545
LOC100506713	1.003	4.45755	1.17401	1.73789
MAP3K12	5.47819	13.36	2.20943	3.25258
LOC100506714	2.28056	9.16487	4.81589	7.05862
ATPAF2	4.63158	9.96248	5.40174	7.91097
LMBR1L	2.84687	8.63183	3.45325	5.05715
SSBP2	5.32205	10.7439	1.22571	1.79394
AP4S1	1.24391	3.2965	1.31357	1.91795
KLHDC8B	3.69981	11.8097	4.13675	6.02097
CCDC28B	7.653	19.4178	5.79315	8.39952
FZD8	3.53046	19.6509	1.96712	2.84763
TNFSF9	14.5612	34.6917	2.2992	3.32642
LINC01057	1.97957	5.78329	9.07155	13.1218
RRNAD1	4.82497	12.0148	7.40097	10.6948
VGF	12.0413	85.996	1.26022	1.81873
PEX11B	8.57423	17.8787	6.48637	9.32648
SLC12A9	10.0797	23.123	7.40704	10.6273
STMN3	47.6488	111.819	10.5399	15.0431
LOC100129461	0.921605	2.37013	3.0174	4.306
ATP6V1F	106.177	252.435	160.951	229.604
INO80B	8.2032	21.7604	11.5508	16.4214
WBP2	13.2826	28.8942	60.689	85.7515
ZBTB8OS	31.934	69.6258	20.606	29.0599
LOC645638	63.0759	189.493	1.10741	1.56128
SCG2	52.4606	190.025	1.15608	1.62919
BCAR1	88.492	177.807	38.0273	53.491
FBXO10	8.30663	17.5639	2.00211	2.80882
SPATA17	0.522451	2.15298	0.153547	0.215346
ATP6V0B	150.009	340.118	120.8	169.416
TLCD2	1.84377	4.17994	0.465745	0.651507
TMEM63B	10.3117	23.5159	19.1286	26.7331
ARG2	4.947	21.7469	17.8269	24.9036
ETV1	0.966873	4.95446	4.36536	6.09367
OCIAD2	1.25564	2.71778	131.256	183.219
SPNS1	30.1638	64.7417	12.3492	17.233
POLR2L	96.6344	316.164	330.189	460.7
TMEM189	26.8338	65.4819	24.328	33.9281
IFT43	15.1886	33.7422	16.0221	22.3197
DALRD3	9.54551	21.7546	21.4758	29.9011
STAC	14.1015	39.2945	5.39148	7.50438
PGPEP1	0.73947	1.84457	3.40651	4.71202
BDNF	15.1727	32.6185	7.39969	10.2058
ICAM3	5.71769	12.7676	4.04513	5.54655
CHPF	29.2027	68.8228	19.4388	26.5857
TRAPPC9	3.54369	7.33863	2.40302	3.28629
JMJD7	1.59139	3.35867	3.39548	4.63507
SIPA1	6.63634	19.6968	13.4576	18.3278
PIH1D2	0.521615	1.63647	1.03211	1.40074
CTSH	10.9677	32.9487	17.9553	24.3166
PRRT1	0.508024	1.72648	0.694092	0.939911
ISCU	13.226	29.0987	31.9129	43.1827
TARBP2	10.0478	24.9126	16.7099	22.5808
SPAG7	30.1222	61.9766	50.9877	68.8837
MMP16	3.08993	8.96283	0.328563	0.443683
STRADB	4.66302	13.011	12.3549	16.6815
ZNF589	1.79148	4.03804	2.02848	2.73848
DGUOK-AS1	1.49587	3.07923	5.29097	7.12293
SPRED3	1.61254	7.26518	1.69062	2.27536
ENKUR	0.109836	1.94054	0.0545834	0.0731771
BRMS1	47.8622	102.878	55.7776	74.7438
AOAH	0.416745	1.13137	0.0446288	0.0596091
SHISA2	25.8867	59.3833	2.89527	3.866
HMGA2	5.56545	15.9375	16.0209	21.3882
C7orf43	2.17627	6.18224	7.13692	9.50841
MDP1	4.06021	10.4114	19.7495	26.2201
COMMD9	7.97868	17.6269	10.163	13.4783
TSR3	38.7395	83.486	53.2372	70.5792
ISYNA1	32.9949	90.5324	1.84257	2.43753
GCDH	9.45344	28.7578	12.0798	15.9563
RMND1	12.6333	25.7261	6.59798	8.69125
CCDC104	15.4993	34.225	21.9514	28.7495
TMEM159	6.8661	15.1654	15.2948	20.0076
PCCA	4.31513	11.203	1.81683	2.3664
GPS2	45.7439	101.43	75.9744	98.9095
STRA13	35.6073	91.9487	96.5449	125.68
EHD3	5.48012	11.9205	0.517277	0.673247
RP5-914P20.5	0.597108	1.40849	1.02908	1.33908
TMEM126B	25.4772	53.9365	53.8401	70.0451
CRABP2	2.88342	6.7511	5.53294	7.19744
ASNA1	80.1345	213.075	99.0435	128.731
NUDT16	7.04125	24.091	7.85834	10.2006
LPCAT4	7.26765	21.3366	31.035	40.2833
ZNF408	6.27922	13.0137	5.89233	7.64583
DPF3	2.99893	13.5863	2.06883	2.6818
TMEM161B-AS1	3.99556	13.6065	4.11989	5.32426
RNF181	70.3978	157.215	132.52	171.225
WDR83	5.13648	13.3954	15.9727	20.6168
NDUFA12	106.06	231.914	151.53	195.398
DSEL	4.82454	11.7907	0.63289	0.815444
SLC27A4	8.23851	18.1609	27.4908	35.4182
NDUFS8	83.1845	176.938	202.375	260.514
COQ9	25.4767	56.6123	23.3291	30.0149
CIDECP	18.223	39.5408	12.8511	16.5244
AGPAT9	0.354329	1.67125	16.2872	20.9122
GRPR	0.70641	3.07655	0.231397	0.296131
DNLZ	17.1105	35.3674	20.9205	26.7417
LYPLA2	36.4699	86.0831	51.8469	66.2609
ETV4	2.56663	14.045	31.7105	40.517
UBALD2	12.7866	33.2242	40.8389	52.1706
UBTD1	11.9983	26.1441	29.5682	37.7655
SLC31A2	3.85344	14.1051	16.1912	20.6404
FAM222B	1.96907	4.0845	3.12304	3.98102
ATP5G2	209.451	447.507	213.567	272.089
GTF3C6	67.9575	181.556	55.1154	70.0671
CITED4	19.383	80.882	3.36826	4.2812
SOX15	7.55133	20.294	1.19517	1.51809
TOR2A	2.60255	6.54947	13.1556	16.699
TRAPPC2L	44.5459	106.602	57.3782	72.6292
PHF1	17.2246	40.5008	41.333	52.3105
ECSIT	13.7516	28.7178	34.6633	43.8549
C7orf26	8.1581	18.877	11.6698	14.7538
FAM86B1	2.42079	5.84982	2.02134	2.55522
FAM86A	9.86354	21.4624	11.7982	14.9109
NUDT6	1.38315	3.84332	3.56284	4.50194
FAM185A	0.668754	1.38285	2.06089	2.60265
TAF9	88.318	178.434	78.0949	98.5929
DGKA	1.72802	5.20479	2.99618	3.77399
CSAG1	0.702197	1.74859	0.812962	1.02279
ZBTB48	5.17772	11.2688	4.25264	5.34671
PNPLA6	11.8805	28.0441	25.8746	32.4504
LOC100505817	6.43005	16.3556	0.129648	0.162595
SERPINB7	1.85649	4.25152	0.421419	0.528125
TMEM242	2.30862	4.84959	1.33432	1.67119
MAPKAPK3	6.72584	21.6593	49.3928	61.8336
TNFRSF12A	150.334	361.033	233.671	292.475
SLC43A1	1.12404	3.66044	5.47675	6.83468
R3HDM4	25.5711	53.5762	37.1389	46.2519
CHST7	1.66802	5.44855	5.90191	7.34394
MICA	22.747	46.6697	54.0985	67.2609
AUP1	46.6867	99.4302	96.5078	119.859
SPSB2	3.69694	12.1644	6.38728	7.8809
LOC102606465	4.17568	11.3863	1.35094	1.66538
GTPBP6	8.8213	18.0792	28.2326	34.728
TRPM4	6.4263	13.4451	0.676888	0.832007
HMHA1	5.45966	11.2795	15.6431	19.1848
COL18A1	11.4534	23.8041	25.2362	30.9395
PTDSS2	8.85995	20.5887	29.2495	35.8407
ACOX3	5.0806	10.6487	4.92139	6.0116
COMMD1	23.8252	51.138	31.7423	38.5473
RGS4	6.3191	51.7114	1.55251	1.88157
STEAP1	0.914893	4.30324	16.8824	20.4538
PPT2	14.4093	88.3218	25.9841	31.4459
TMUB1	21.7643	59.0346	61.6441	74.4923
HIF1A-AS1	0.571853	1.14372	0.344556	0.416193
AFAP1L2	1.41755	3.23587	8.24416	9.94752
DPH1	15.7937	39.1095	15.2257	18.3653
MAPRE2	4.10639	8.75534	5.19025	6.25488
MRPL52	63.5037	168.918	91.0842	109.597
ATP5J2-PTCD1	1.02514	2.31525	2.09646	2.52117
NRBP1	33.6681	78.2254	64.1049	77.0166
SHB	20.8579	47.1734	12.2102	14.6488
UROD	68.6022	139.947	105.616	126.044
MRPS18A	31.9729	79.8102	46.741	55.611
PCLO	0.468478	1.09086	0.183399	0.21817
TMCC3	1.34942	4.65266	3.02553	3.59164
CDC34	41.2325	104.252	83.8389	99.5221
CRADD	2.33314	4.68351	13.4819	15.9999
SMAGP	5.13318	13.243	44.7421	52.9122
DCXR	12.9355	60.8327	50.6482	59.7965
HRSP12	18.1906	41.0287	15.7934	18.6274
FKBPL	11.434	35.7242	12.6066	14.8659
MAP1A	0.321854	1.58426	0.0540336	0.0636123
MRPL38	15.3338	30.9591	41.297	48.5764
BBS12	1.24501	2.62685	1.04467	1.22875
DDX49	34.8278	91.1764	33.8692	39.7939
ERICH6-AS1	1.38589	3.89874	0.383021	0.449596
MMP14	159.701	322.708	113.051	132.648
FTCDNL1	0.298756	1.38197	0.251394	0.294511
EXOSC1	23.261	57.067	40.6432	47.5941
SNAP25	2.53495	12.482	0.206064	0.240872
COQ5	9.30072	24.9574	13.8223	16.1188
CAPN5	1.90647	9.02704	3.48625	4.06278
FAM86B2	0.801683	2.18965	0.677734	0.788972
MEF2B	0.151026	1.176	2.55028	2.96575
TLCD1	5.27291	25.4252	13.9468	16.2026
SPATA2L	6.73697	15.2722	2.81574	3.26833
BCAS4	4.49783	9.99261	16.6506	19.3232
HSD17B10	79.4361	239.002	101.835	118.169
SLC35A1	8.11732	18.9993	8.2232	9.51256
CHST2	1.70584	6.78047	4.80535	5.55837
STK17A	20.4399	53.8059	15.0128	17.361
PPIL6	0.38673	1.03245	0.344137	0.397843
LSM10	44.5607	110.675	54.4331	62.9237
PRICKLE3	4.77666	10.9992	4.74763	5.48756
C14orf2	82.1719	200.012	177.835	205.27
ATP13A2	5.56414	11.9347	21.5818	24.9102
C11orf31	24.0376	60.9159	62.2597	71.8565
LOC100506302	1.13326	3.29796	2.70265	3.11271
DANCR	26.206	70.0409	101.67	117.092
ZNF576	6.34075	14.4955	8.52796	9.79789
IL31RA	4.50788	9.24157	3.33491	3.8279
EFCAB11	1.33957	3.33327	4.37342	5.01114
TMEM55A	2.56124	6.40073	5.75822	6.59403
ZNF593	95.3557	229.229	70.5374	80.6401
POMGNT1	21.5669	44.9312	34.9137	39.8658
MAPK8IP1	5.94041	44.9074	5.68362	6.48912
NDUFS3	67.6086	167.552	110.566	126.071
RPL17-C18orf32	0.347187	1.44759	1.08434	1.23384
TMEM11	34.3287	76.7646	31.7182	36.0623
SERF1B	14.4201	32.7402	18.55	21.0794
PTPRH	10.0454	22.3354	0.599942	0.681077
AFMID	3.62661	10.6918	12.9551	14.7003
MRPS7	28.6406	64.6242	68.6049	77.7843
ZNF692	4.19691	10.06	11.6453	13.1927
GADD45GIP1	165.438	342.049	223.784	253.408
PEX16	9.17901	20.3803	13.1913	14.9136
UBE2Q1	28.5397	60.1871	27.2992	30.8043
PROCR	2.38939	10.2396	26.1752	29.5147
CEBPA	1.52062	6.86432	0.104947	0.118251
CORO1A	1.31249	2.85927	1.22685	1.38144
NDUFV3	8.01137	22.8428	31.1457	35.056
OGFOD2	2.57892	7.62046	8.38339	9.43451
HYPK	22.9756	87.0983	42.9795	48.3534
CGN	0.337577	1.34579	0.528514	0.594346
HSD17B8	1.2508	4.32289	4.40337	4.93853
ARSI	1.34181	3.47386	1.44171	1.61605
C1orf50	7.76333	18.9148	8.63092	9.66279
CAMK1	13.1093	32.0761	29.3556	32.8061
DPH3	12.1394	26.2958	10.1576	11.3395
SRI	42.7838	94.2001	76.1329	84.7863
TUSC2	15.9123	48.8648	27.6686	30.8129
CDC42EP2	2.44991	9.79861	41.6465	46.3296
RPUSD3	19.9536	69.8636	33.5459	37.3086
BCS1L	8.70501	18.571	20.4675	22.7367
SLC20A1	43.7013	166.209	87.4422	97.066
PAQR5	3.30739	9.3199	6.01626	6.67827
METTL5	26.507	55.4282	78.675	87.163
SETD9	0.587375	1.28992	1.79613	1.98882
THAP2	0.898352	2.15401	0.33076	0.365585
CASP9	2.62569	5.27708	3.5676	3.93002
EMC4	63.7195	132.162	81.7228	89.9449
C9orf114	2.79632	8.23272	10.1257	11.1392
RNF25	16.0793	33.394	18.6423	20.4897
MIR100HG	3.06139	13.151	8.25634	9.07185
SCLY	4.56916	10.9733	8.9179	9.79733
B4GALT3	12.1508	25.5048	24.65	27.0676
SEMA3A	0.565254	1.7194	2.55476	2.79758
PHB	68.4605	157.526	172.641	188.752
FARS2	8.98558	23.3176	14.5372	15.8891
EXOSC4	60.1539	145.245	54.7776	59.842
NID2	0.538385	4.91055	0.0725859	0.0792629
MRPS18C	32.1574	69.5647	49.4292	53.9378
SYT1	1.80924	5.35411	0.341659	0.372487
PUSL1	14.5246	30.4868	24.0192	26.1709
BAI2	6.55668	16.2446	0.567346	0.616471
SNAPC2	17.8244	37.1818	26.3369	28.615
EFCAB7	2.09486	4.36329	1.9319	2.09772
CYSTM1	53.0116	121.17	40.6523	44.0806
ATP5SL	18.8436	43.7623	43.3465	46.8726
KDM8	1.83865	4.28025	1.41775	1.53258
NOC4L	11.0956	22.2256	14.2103	15.3586
PTRH1	11.7691	32.3801	13.6263	14.6943
GSTA4	6.50297	18.7713	8.61147	9.27708
SPATC1L	7.89263	17.0187	14.2434	15.3443
MRM1	1.91541	3.97623	6.03791	6.49977
ACAD11	6.55699	15.5444	1.8622	2.00348
SEPW1	57.4089	139.853	73.6303	79.2152
SIDT2	5.15278	10.9885	5.71319	6.13271
AMPD2	26.6779	86.5733	18.5416	19.894
EIF6	246.239	547.039	516.408	553.404
ATF5	18.5575	39.9446	28.147	30.0748
LAMA2	0.573473	1.45363	0.101292	0.108124
SLX1A	13.1995	27.004	13.7929	14.7224
INPP5A	1.84994	4.23029	9.03228	9.64053
LRRC28	3.1456	7.35395	3.16733	3.37914
COX5A	75.7225	166.962	233.51	248.985
TRMT1	28.1101	75.5165	35.2165	37.5299
PLAU	48.7928	301.581	177.066	188.169
ACTR5	4.36366	10.4276	7.68652	8.15457
TMEM126A	25.3992	63.6867	46.6739	49.4581
SCARNA16	1.58751	3.7471	3.75107	3.97286
MRPL20	114.593	231.083	101.954	107.933
FAM225A	1.2095	5.7581	2.66957	2.82346
TGM2	8.72523	20.9631	163.145	172.516
PARD6A	2.11206	4.61038	7.25847	7.66835
TIMM13	23.2299	48.3332	68.34	72.1535
TMEM184A	1.05744	2.47051	2.94623	3.10953
FAM225B	0.91357	4.0589	2.33671	2.46163
ATG16L1	7.44334	17.0743	7.17948	7.56191
HSF1	53.9981	129.226	54.6248	57.4561
COA4	92.1705	224.706	151.231	159.05
EME2	0.681463	1.4456	0.706357	0.742518
PSMB6	179.55	423.389	260.251	273.452
AHSA1	92.7443	186.224	173.685	182.249
TOMM22	64.0862	155.249	64.7597	67.8272
PCDH9	1.632	5.04699	0.11879	0.1243
MRPL9	44.1764	96.9327	48.575	50.8189
GEMIN7	12.1231	29.7359	26.8799	28.1095
OSGIN1	1.39367	2.7994	7.55314	7.89837
FAM160A2	4.33252	9.72372	7.11421	7.42788
RPP21	50.135	110.001	103.766	108.298
PRR4	1.53199	3.37331	3.86512	4.02879
ZNF768	19.2351	44.1404	14.4032	15.0018
QTRT1	17.8533	55.9707	35.2988	36.6906
FAT4	1.30201	2.85046	1.14145	1.18641
RBKS	1.80916	4.60028	2.833	2.93866
LOC100288798	1.40809	8.17841	2.81205	2.91478
EIF2B4	13.0744	34.5421	28.5994	29.5917
TMX2	81.0195	178.398	97.8923	100.857
POLDIP2	32.0226	71.8082	67.2221	69.255
MRPS2	44.453	89.4343	95.1211	97.9101
MRPL13	70.1656	140.433	61.366	63.1498
MRPL10	12.238	30.2056	31.2493	32.156
UBE2V1	72.2106	154.266	122.021	125.356
ARID3B	0.937256	2.65255	1.58969	1.63104
R3HCC1	22.4882	55.0334	26.1757	26.747
NDUFB9	255.39	528.434	100.608	102.736
MRPL22	12.1305	27.1752	13.3261	13.5909
ELMOD3	1.97414	4.16113	5.82284	5.93791
NDUFAB1	103.036	231.398	143.066	145.796
COPS6	44.5847	92.178	137.332	139.899
PITHD1	32.8154	71.2082	33.4213	33.9941
PISD	7.58398	21.6644	12.5955	12.8083
EIF3F	90.6704	232.959	257.768	262.109
PEX14	17.3225	35.3761	17.5508	17.8084
CKLF-CMTM1	0.419806	1.0903	0.653405	0.662228
NDUFAF2	113.132	292.567	136.331	138.143
KCND1	0.366081	1.96687	0.58708	0.594765
MALSU1	64.0485	142.729	68.9491	69.8365
XPA	7.25741	15.9262	13.6075	13.7484
CRIP1	1.87112	6.54623	0.329823	0.333197
RRP8	7.16306	18.929	12.3194	12.429
C2orf47	8.84772	19.5291	15.5205	15.6574
MGLL	1.58021	3.77278	17.1066	17.2379
DUSP4	10.3847	41.3082	54.2624	54.6677
LOC101926940	2.75842	6.61006	0.155527	0.156676
C14orf79	5.3816	15.6105	3.76507	3.79177
MRPL21	73.1548	193.39	127.135	128.005
HIBCH	4.6182	9.85925	9.65584	9.71898
UBIAD1	8.12532	20.0786	9.70565	9.76846
MIR17HG	0.718919	1.7637	2.2485	2.26057
HIVEP3	0.696682	1.57549	5.91248	5.94239
VCPKMT	3.97388	9.48266	4.10244	4.12224
FAM203A	8.24029	16.698	9.29415	9.33891
C4orf22	0.693282	5.71627	0.135805	0.136417
MIR22HG	13.6611	57.1087	12.3328	12.3873
PIM2	8.20124	38.4651	12.9364	12.9761
LINC00052	3.22033	12.5916	0.0200495	0.0200935
RP11-35G9.3	0.447593	1.30173	0.732286	0.733748
C15orf57	2.57507	8.10072	9.00637	9.02227
MRGPRF	0.353937	7.89459	0.0768528	0.0769882
KCNMA1	29.8251	63.286	0.0270957	0.0271196
SNRPC	147.184	313.105	245.407	245.202
SURF2	9.57297	35.4937	42.4312	42.3893
TCTN3	14.543	33.5829	18.298	18.2604
PIAS4	11.2168	22.457	13.8371	13.7853
CIZ1	32.9847	67.8901	66.5702	66.2674
TMEM106A	0.698971	1.44603	1.19136	1.18557
TNFRSF21	6.27138	26.603	48.6736	48.4267
PAM16	32.4767	73.9058	53.3794	53.0423
CTU2	4.84265	18.7543	15.013	14.9152
SRRD	14.3422	37.4882	15.8833	15.7565
MRPL32	68.5646	157.542	55.147	54.6632
PRDM8	1.79607	4.98498	7.18374	7.11954
BCL2L12	20.2038	43.3883	40.0226	39.5887
THAP4	20.5445	44.1449	39.7327	39.2492
PPP6R1	39.9109	81.7459	50.0777	49.3949
SDSL	3.96647	12.4435	12.5712	12.3935
STK32C	4.18834	15.053	14.1218	13.899
C9orf78	33.0823	71.0062	48.201	47.4047
GIT1	11.9754	25.5171	21.8915	21.5079
RPLP0	724.242	1452.8	2664.14	2616.28
PSMD8	134.434	282.944	212.776	208.618
DUSP6	8.46167	63.5506	68.4052	67.0243
RNF114	27.1225	75.9002	42.3261	41.4525
RGS10	16.4237	34.3037	110.649	108.343
CYC1	173.798	383.732	238.568	233.574
POLB	10.3886	23.7614	10.5645	10.3429
MRPL37	126.413	255.873	109.828	107.411
ACVR1	8.43108	17.7942	6.97043	6.81275
TAB1	8.7834	18.6267	8.5069	8.30587
DPH5	10.6896	27.0199	13.4354	13.0996
FAM27C	4.52127	14.4975	4.26459	4.15472
DLEU1	3.59704	9.43151	5.65437	5.5015
MRPL47	45.2089	99.0899	62.3112	60.596
C5orf45	2.0285	4.8144	2.75566	2.67872
RGS2	2.4194	5.1345	4.35511	4.22938
PSMB7	180.355	511.848	272.417	264.105
UBE3D	3.3422	8.87552	3.54484	3.43531
TGFBR2	11.6073	32.6987	39.323	38.0814
BOLA3	32.0901	73.4621	73.605	71.2218
ZNF277	2.98537	6.58175	4.53988	4.39277
AC104655.2	0.434358	1.9192	2.07476	2.00741
CKMT2-AS1	1.7891	4.15419	2.45819	2.37767
SPRY2	18.9868	50.3061	42.4885	41.0905
FAM214A	0.993194	2.35417	1.37855	1.3318
POLR3K	26.4933	59.3543	59.0186	56.9828
ULK4	0.497394	1.13154	0.853062	0.823214
SPATA2	3.58142	7.7965	4.47924	4.32248
NPL	0.696047	1.59743	0.299038	0.287892
TMEM199	9.392	19.3349	19.3819	18.6186
SLC5A6	7.3299	34.2965	14.389	13.8168
TATDN1	45.7107	92.4653	13.1865	12.6446
TTC28-AS1	6.08384	13.6327	8.39741	8.04663
THEM4	1.00485	2.71217	2.95285	2.82694
LIAS	4.49076	9.20563	3.57709	3.41661
GPKOW	24.0784	56.2387	27.3293	26.0509
UQCC1	20.4131	54.9916	34.0884	32.4765
GPN1	18.8502	45.1082	40.4219	38.4748
ZFAND2A	19.0149	43.1337	32.7251	31.1115
NOB1	44.3776	181.427	43.2426	41.0687
KDM4A-AS1	0.528541	1.23535	1.30754	1.24058
SLC25A33	21.6457	72.6802	15.0726	14.28
SLC25A22	10.0798	24.572	32.7913	31.0644
SRM	139.137	335.883	176.339	167.046
SDHB	82.5255	204.808	109.299	103.476
SLC44A2	28.2213	88.8216	42.155	39.8976
DCAF15	11.6667	23.9483	24.7227	23.3555
TIMM17A	80.2426	191.566	73.5476	69.4634
CCDC58	31.4455	69.8658	30.0857	28.379
TCF7	2.32905	10.4358	0.884545	0.832612
ZNF259	45.7189	100.075	53.0457	49.9212
SFXN4	9.03975	18.5562	24.4816	23.0311
E2F5	7.47675	20.7609	5.70532	5.3632
EXOSC5	24.1494	54.663	60.9649	57.1741
CLN8	3.27875	9.5914	1.88309	1.76489
AC058791.1	0.160749	3.1066	1.20129	1.12501
HMGA1	102.222	338.971	1480.12	1386
TOR3A	13.7567	32.1416	26.5429	24.8166
RRS1	78.5523	164.194	27.1413	25.3631
FNTA	45.4615	99.7113	26.7984	25.0263
RPF1	27.2675	73.2814	29.5316	27.5426
FAM207A	28.3551	63.0055	32.9289	30.6892
SLIRP	240.041	655.304	369.448	344.169
BPGM	11.2915	25.635	9.96337	9.26253
CCDC59	25.7824	61.0625	29.9861	27.8277
MRPL50	31.989	91.0925	44.1219	40.8192
KIF17	0.764131	1.74255	0.220434	0.203673
SPRY4	4.92098	17.4038	19.5723	18.0815
NFKBIB	20.6308	42.8264	27.0489	24.9503
TRMT12	8.48141	18.7203	1.54622	1.42257
RPP40	14.9995	32.7701	14.1274	12.9942
EIF3H	313.855	689.122	219.062	201.404
FAM136A	22.286	48.935	50.2262	46.1306
ANKRD46	3.2435	9.3307	2.17714	1.99644
FARSA	55.6827	131.773	88.962	81.4177
SIK3	6.77254	13.8409	5.61434	5.13171
HSPH1	71.3068	144.986	32.8602	29.8548
EPHA2	92.0069	213.297	105.538	95.7828
PFDN4	17.386	39.2991	50.6162	45.9075
PLD6	6.06023	13.4293	7.2037	6.52997
TIMM44	24.264	48.5538	44.8803	40.575
GPATCH3	11.7804	26.3795	10.0374	9.04729
SSSCA1	71.3107	223.963	66.8286	59.9992
SAT1	78.4807	166.438	79.7508	71.576
POLG2	2.84141	6.27612	7.67851	6.87498
ZNF138	1.55379	3.86121	2.09427	1.8734
TAF11	33.1228	81.0138	30.8687	27.6025
SLC7A6OS	2.72674	6.06219	6.58067	5.88326
FAM27B	9.64109	29.9078	8.90182	7.94499
PITPNM1	9.4925	30.6719	13.078	11.6687
LRWD1	10.5021	26.8092	23.9138	21.2901
DUS4L	1.55257	3.17328	3.36063	2.98754
RSAD1	4.53353	11.6119	16.8001	14.89
C16orf46	1.1181	2.31467	0.661817	0.584964
TIMM50	26.6838	63.165	45.0603	39.6794
SEMA4C	5.72774	15.0312	7.82263	6.88794
ZNRD1	22.9828	59.6807	44.818	39.3414
WDR78	1.19458	2.64704	0.0819391	0.0717388
FAM175B	6.49183	13.0802	10.1157	8.82521
RNMTL1	19.1999	49.9686	24.1338	21.0411
INPP4B	2.77187	5.89433	5.5485	4.83539
PFDN2	217.251	499.56	278.668	242.506
PDCD2	16.706	41.7483	53.9464	46.9438
FAM89A	12.4082	25.7258	7.7516	6.74197
ALKBH1	4.65014	9.41775	4.26502	3.70938
ZDHHC18	10.5336	26.4647	14.1085	12.2681
LPHN2	11.7324	27.2072	1.85093	1.60891
AFAP1L1	2.37398	4.76638	3.73601	3.24572
POLR3E	8.89028	18.8306	10.3665	8.9928
STRIP1	11.8493	24.9917	11.7698	10.1941
RRAD	0.353157	2.12556	13.1207	11.3477
ECE2	24.8529	67.3336	19.7322	17.0157
SH2D5	3.17114	11.9976	6.56228	5.63866
RBM48	4.16734	9.05494	5.57364	4.78827
RABEPK	24.7482	53.9665	33.138	28.4505
NPM3	35.0743	87.5102	84.216	72.0948
PTHLH	1.12038	5.75946	0.588484	0.503192
RAB38	0.811728	3.33237	10.4257	8.9131
SAPCD2	4.82813	12.7352	22.8201	19.3959
C12orf45	17.8579	55.4811	29.1685	24.7003
NECAP1	7.20331	18.4089	10.6816	9.03573
MRPS22	40.1292	90.0337	49.1452	41.5064
ZNF44	3.07308	9.07315	2.06484	1.74373
MEF2BNB-MEF2B	1.43653	3.07196	2.40512	2.02988
EEF1E1	38.9039	80.1376	105.619	88.974
DUSP15	0.29743	1.9607	0.268068	0.225641
DNAL1	2.03143	4.81658	1.57223	1.31855
LOC100996693	0.209229	1.40579	0.30621	0.256445
FJX1	26.4967	59.5041	35.4726	29.6704
RFESD	0.356664	1.02693	1.14129	0.953163
CCDC86	34.8724	112.364	66.1367	55.2136
CHIC1	1.11569	2.5647	1.09233	0.911821
MRPS30	22.0411	104.379	24.5352	20.4269
C11orf70	6.1691	15.365	1.31548	1.09289
WWP1	12.7644	28.3629	9.25547	7.67654
RRP9	24.2473	49.6055	42.664	35.3853
CHCHD4	30.0293	61.0229	30.9813	25.6609
C12orf49	5.84032	12.1398	11.6576	9.65277
PINX1	17.3304	40.6449	15.3657	12.6551
SEMA7A	0.622847	6.65308	34.4231	28.3482
MECOM	0.73785	1.96875	6.35044	5.20997
ADAM19	11.5131	27.9432	4.77769	3.91648
BTRC	3.30459	7.25827	4.92376	4.03516
TMEM131	7.45006	15.3622	9.56694	7.82008
LRRC49	1.33642	3.47603	1.69895	1.38805
FKBP4	54.2226	144.66	62.7717	51.2136
POLR3F	7.81059	19.4399	9.65766	7.87545
FAM86JP	1.24169	2.72473	0.665768	0.54201
TBCCD1	3.87519	9.12098	3.48947	2.84037
FAM131A	3.90215	8.53618	11.3605	9.22595
C1orf54	0.0735492	1.02533	0.355119	0.287706
GRPEL1	49.2316	110.561	79.378	64.2811
CLCN2	1.34387	5.64278	4.71211	3.81185
CMSS1	52.1553	115.209	68.1671	55.0797
NR1D1	1.27448	4.59891	5.37661	4.34251
GAS5	218.49	468.803	260.423	209.566
LOC100287042	1.11681	2.59087	3.71165	2.98469
KATNB1	8.66374	22.6145	13.8597	11.1391
PLAUR	61.051	214.318	107.356	86.2614
TLDC1	5.67062	12.1851	10.862	8.7128
BOP1	73.592	165.347	82.1799	65.5699
RPUSD4	10.4723	24.6801	21.5822	17.1682
F12	0.189569	1.30036	2.52834	1.99902
ZNF433	2.14954	9.61906	1.7728	1.39964
YRDC	26.2591	78.3871	38.3779	30.2575
CDC37L1	10.1888	31.5124	3.14011	2.46682
PRMT5	54.1572	109.586	81.4348	63.7358
DPH2	21.9398	45.961	20.9829	16.394
TOB1	8.53902	22.3993	5.97778	4.66667
NFKBIE	2.97147	9.62854	26.5569	20.7241
BARX2	3.34106	13.3356	0.730461	0.569394
LAG3	0.534101	1.39158	0.159855	0.124579
LOC100505622	0.598926	5.63068	2.83135	2.20138
SLC16A6	0.865307	8.32671	0.20426	0.158693
FAM188B	2.05043	4.36562	1.71263	1.32426
IMP4	43.4224	92.5498	61.3936	47.4207
BCCIP	40.8164	132.793	111.118	85.4266
GPATCH4	46.927	139.391	51.7115	39.7478
EXOSC2	27.2035	62.1221	45.591	34.828
PNP	14.0942	31.2485	58.3956	44.5064
OXNAD1	3.0328	7.01474	3.87533	2.92896
FMN1	0.358943	1.07289	1.19549	0.902874
TAF9B	6.27318	23.9388	11.0779	8.34214
PLAGL2	4.04641	11.1849	7.70952	5.78014
TMEM41A	8.06506	18.9991	13.1039	9.81517
NT5E	108.075	415.921	147.451	110.365
C2orf49	3.20696	6.57742	4.55124	3.40106
CCDC169	0.428811	1.07649	1.03446	0.77288
GUCA1B	0.800981	3.33535	1.07912	0.802551
WDR75	15.1152	31.7021	22.9192	17.0268
GLMN	6.65177	13.4704	9.00112	6.66827
MAP2K3	35.5571	87.5568	75.3071	55.312
IPO4	22.3143	54.3133	30.3037	22.2425
ANTXR2	9.89524	23.9121	39.7549	29.1624
ZCCHC4	2.61317	8.01547	5.82266	4.23205
DPF1	5.69024	26.272	2.68472	1.9274
TRAP1	71.7951	150.906	68.9403	49.4219
LOC101928736	0.608092	1.61798	2.04072	1.45124
EAF2	3.40228	7.99654	0.923516	0.656674
SLC45A1	0.575259	3.59141	0.561754	0.397983
TSPYL2	25.5437	66.8224	6.70123	4.74159
LRP8	3.06435	9.892	7.08805	5.01164
MAFF	31.365	70.5488	40.0586	28.2316
RSBN1L-AS1	2.49424	5.54476	6.73059	4.73519
CYP1A1	0.47644	3.92885	2.62211	1.84368
RGS16	0.314196	1.24796	0.756894	0.529283
FARSB	23.8253	48.8692	33.2671	23.2566
SORD	8.36016	20.928	31.5421	22.0495
RGS5	1.52219	8.18747	1.07814	0.748711
WDFY2	2.87561	6.22077	2.77072	1.9232
ZNF778	2.23305	5.08778	0.820593	0.565156
WDR20	7.68671	17.8428	12.7942	8.80524
QTRTD1	9.78782	20.3527	6.29701	4.30898
LIN52	3.79528	8.34368	5.55216	3.78928
DIMT1	21.8243	51.1238	36.8318	24.8894
ZIC2	8.57503	18.6209	3.20847	2.16507
AEN	10.89	26.0557	20.8528	14.0087
UBASH3B	8.22718	16.9934	12.2363	8.03687
GPR3	1.34978	5.53078	6.27228	4.11718
ODC1	67.3287	187.96	152.83	100.287
PNO1	18.8274	39.2854	26.4127	17.19
MCOLN2	0.580559	1.70952	1.84585	1.18748
ZNF625-ZNF20	0.475652	1.62347	0.746323	0.47794
SLC25A19	2.45107	6.41979	8.47634	5.40029
DTNB	3.40051	6.84808	3.33291	2.12134
VPS9D1-AS1	2.89852	9.20973	11.2391	7.11961
SH3BGRL2	0.944776	1.91461	0.704681	0.446283
CIPC	4.31453	9.0903	4.86991	3.04701
TNFRSF10D	2.35605	5.28078	21.9011	13.661
PIGL	11.9759	25.2393	6.44427	3.9996
BMP2	1.80302	9.21192	0.530217	0.325066
UNC13A	0.19132	1.05577	0.0764144	0.0465454
TMEM206	6.37395	19.031	14.2959	8.69508
LOC441242	0.644831	1.29951	1.20339	0.72511
FAM196A	0.219378	1.9818	0.0759784	0.0456361
ADAT2	1.3522	3.37422	1.31532	0.787566
FKBP5	2.56245	7.34029	18.6686	11.1781
KLHL18	8.26104	16.9979	7.93276	4.73768
ZNF563	0.817291	1.66953	1.05384	0.620838
ERCC6-PGBD3	7.27865	46.7925	1.14194	0.668716
HES7	0.560218	1.72064	0.664764	0.386888
NTSR1	1.74849	22.3988	0.0731469	0.0406829
HBEGF	6.41152	15.8506	66.4991	36.894
BRSK1	1.73576	5.34083	1.86123	1.02066
OXCT2	0.589616	1.67781	0.430852	0.235516
RTN4RL1	12.3449	27.0316	0.102585	0.0560242
ADAMTS1	15.607	52.0217	3.92168	2.11387
BIVM-ERCC5	1.7226	3.77494	0.807835	0.431826
TTC29	0.301906	2.09311	0.0400958	0.0200901
C12orf68	0.713756	2.30038	0.0594543	0.0297785
SNORA41	0	14.2566	0	0
RNU11	0	11.3843	0	0
SNORA15	0	13.2005	0	0
SNORA51	0	14.2566	0	0
LOC101928134	0.116945	2.68551	0	0
PAQR9	0.786923	9.08885	0	0
PADI2	0.28286	3.07735	0	0
HCN1	0.124229	1.25882	0	0
SLITRK2	2.51951	19.1239	0	0
SOX3	0.459571	3.37361	0	0
TMEM200A	0.922552	6.74841	0	0
SNTG1	0.159317	1.135	0	0
CEND1	1.14848	6.97305	0	0
FOXG1-AS1	0.182224	1.06409	0	0
RAB39B	1.17287	5.94468	0	0
MIR31HG	4.97708	24.7606	0	0
RSPO3	0.718785	3.47987	0	0
NETO1	1.30937	4.28439	0	0
LOC653602	0.503601	1.61379	0	0
FOXE1	4.98963	14.8088	0	0
ALX1	1.78545	5.05668	0	0
FOXG1	4.04724	11.3491	0	0
FXYD1	0.999021	2.56456	0	0
TRO	2.10104	5.37311	0	0
NXPH2	1.74208	4.20531	0	0
EFCAB1	0.921821	2.21971	0	0
LEMD1	3.00485	6.73443	0	0
ARHGAP6	0.481545	1.05586	0	0
LGI4	0.841484	1.81423	0	0
HIST1H2BH	1.30042	2.63252	0	0
TWIST2	17.283	34.6268	0	0
CD274	4.6865	10.9762	8.7164	4.29181
POLR3G	4.79498	13.7602	7.29106	3.58559
IGFN1	13.7537	36.7407	0.424839	0.202895
TGIF2-C20orf24	0.831594	1.90584	3.05141	1.39888
PPM1J	1.13881	4.82352	0.692825	0.315638
MARCH4	1.22804	3.9856	3.91103	1.69408
KIAA0895	4.57585	16.531	1.25106	0.538158
MMP1	28.5602	80.0043	317.05	136.285
PGM5P2	0.717207	1.44268	1.86911	0.752861
FAM19A3	0.772359	2.28355	0.182537	0.0732817
POU2F2	2.09907	9.27241	11.1405	4.23165
DUSP2	0.989142	2.24403	1.81909	0.622067
PTPRZ1	0.20301	3.18785	0.0477117	0.0119286
SLC16A9	3.27812	16.6207	0.10125	0.0168945
KRTAP2-3	1.24491	9.33494	17.6641	2.81265
FAM196B	1.54064	5.98496	4.92239	0.745013
ATP6V1G2-DDX39B	0.000165454	1.59212	0.587583	0.0334147
SNORA4	0	9.89225	18.5186	0
SNORA52	0	12.247	22.7865	0
SNORA34	0	9.89225	9.25932	0
SNORA27	0	23.6871	21.6835	0
SNORA6	0	4.86111	9.30574	0
FXYD7	7.60646	63.3618	0.0609258	0
EOMES	0.772914	3.26901	0.0130486	0
PACRG	0.689514	2.90356	0.0243529	0
TNNI3	0.451438	1.43923	0.049007	0
MFAP5	0.703511	1.99361	0.0125461	0
NPTX1	3.24392	8.90555	0.0122146	0
SNORA53	0.513921	1.26814	1.31181	0
C12orf39	1.18399	2.84235	0.0808993	0
SNORA48	15.3126	34.1529	10.6126	0
GDNF-AS1	0.582474	1.18802	0.0117701	0
MXRA8	26.0503	2.95119	12.7225	25.4617
TMEM173	18.117	1.93832	10.5466	21.1471
IFI30	22.693	4.60535	29.2715	58.9194
C20orf141	3.49469	1.0317	0.0745104	0.150082
MX2	15.1028	7.00238	0.450759	0.914384
NPTXR	1.89219	0.900534	0.803295	1.64226
OLFML2B	3.49466	0.71571	0.205758	0.420789
FCGRT	1.81037	0.669071	7.08268	14.5292
UBA7	2.08688	0.0373097	3.52827	7.25067
EVI2B	1.22637	0.403854	6.24174	12.8991
FTH1	4091.33	2042.71	1204.15	2495.05
CARD16	1.75694	0.0515973	4.5835	9.65298
VASN	7.36001	3.67556	5.49661	11.6594
CPE	13.5777	6.70676	4.56378	9.75908
PROS1	4.81356	1.45203	2.80652	6.06469
HSF4	2.94174	0.809359	1.52998	3.31121
LY96	1.48116	0	4.19221	9.16947
ANK1	7.23684	2.98908	0.985879	2.15776
ANKRD37	2.93039	1.10102	3.21811	7.10991
SYT17	1.34201	0.440302	0.947849	2.10447
IFI44L	33.8978	1.13794	0.140432	0.314851
CTHRC1	34.295	12.9094	0.79333	1.78608
WNT7B	2.57268	0.91548	4.6566	10.5779
RAET1G	3.33845	0.584646	3.36582	7.94446
CRISPLD2	5.51764	1.28414	1.33292	3.16445
RTP4	6.28762	0.249306	0.816899	1.95256
MILR1	1.95049	0.59933	4.69084	11.2629
DPYSL3	1.7795	0.515059	0.58021	1.40568
DPYSL2	117.633	27.7795	9.6816	23.4947
MT1F	15.5186	5.16512	6.6349	16.2596
HIST1H2AI	1.02748	0.475183	1.24762	3.0946
SGK223	5.02622	2.07246	6.79932	16.9378
SCD	132.15	42.4954	23.5269	59.9269
VWA1	1.94503	0.729736	2.81742	7.26896
ABCC3	5.32719	2.57181	4.65089	12.0467
IFI35	85.2601	19.2182	11.7007	30.3103
ELF3	1.66573	0.415744	1.18627	3.07854
GBP2	9.09727	0.55406	5.21781	13.5881
SPANXC	1.79243	0.511252	8.3887e-07	2.25427e-06
FGF11	3.58551	0.173102	0.114143	0.317548
FAM167B	5.60357	0.572798	0.291768	0.837069
S100P	4.29577	0.460028	4.75751	13.9048
CACFD1	3.68808	1.82863	2.70597	7.91256
GCHFR	1.8859	0.224289	4.69129	13.9726
SFRP1	56.7717	25.3268	0.0824047	0.247478
CNN1	3.50323	1.5467	0.0458303	0.137828
MUC1	74.8926	13.2916	5.66902	18.2185
SYT12	4.89094	0.403816	0.675195	2.19233
LHX9	1.10143	0.338435	0.0169534	0.0551818
ACSS1	1.46331	0.259075	2.70627	8.99144
C11orf86	4.97315	0.293606	0.546037	1.86905
SEPT5-GP1BB	1.99733	0.411681	0.0237661	0.0828281
ALDH1L2	11.7131	3.71907	0.00877219	0.0307467
PLA2G6	1.0341	0.316952	0.33999	1.19175
ETV7	3.22189	0.0912766	0.308341	1.12236
RARRES3	14.991	0.662539	30.108	117.902
LCMT1-AS1	1.12933	0.537377	0.0829904	0.334568
CCL2	32.6906	9.68282	0.343373	1.43864
SOX4	18.7731	7.43438	1.21663	5.15881
HRCT1	43.0512	14.5491	0.420087	1.8139
GPNMB	2.30132	0.240909	0.088245	0.385971
PTGIS	2.57299	1.16172	0.00592012	0.0266652
MAP2K6	1.12817	0.538454	0.152483	0.687615
CA12	5.61136	2.79927	1.93501	9.00676
NUPR1	58.1267	13.5984	1.28339	6.276
CHI3L2	30.6373	10.5871	0.153497	0.789875
CNTN4	1.49734	0.413434	0.00638837	0.0346372
SBSPON	9.24607	3.01898	0.0177582	0.106676
MAP7D2	4.31073	1.19303	0.00870356	0.0523544
WISP2	9.42664	1.70724	0.0526825	0.528278
FAM198B	9.22405	3.83922	0.00694657	0.097092
SMO	3.2673	1.60938	0	0.00904257
MSX1	2.5544	1.03489	0	0.0183572
FGFR2	11.0946	4.44501	0	0.016516
KCNIP1	25.7312	9.35042	0	0.0188092
MEIOB	3.0397	1.03055	0	0.0378627
HOTAIR	2.66889	0.844265	0	0.0149258
MT1G	2.54474	0.694227	0	0.0497149
DIO3	33.036	8.21875	0	0.0167733
LINC00961	2.49233	0.537994	0	0.0945948
RAET1E-AS1	1.43293	0.287115	0	0.212613
SRSF12	1.14279	0.205054	0	0.00940857
CD180	1.77375	0.288503	0	0.0127019
ELOVL2	4.40507	0.614987	0	0.00826019
DMRTA2	1.4694	0.201401	0	0.0110864
SULF1	1.84661	0.146541	0	0.0418831
SFRP2	34.6842	16.2477	0	0
NKD2	1.68315	0.754347	0	0
CLEC11A	3.3904	1.48714	0	0
SLC22A17	1.3684	0.590565	0	0
LPAR3	1.42743	0.609702	0	0
ZNF471	1.76915	0.719364	0	0
SIM1	6.29076	2.51808	0	0
LOC100132891	3.65769	1.42618	0	0
FBXL7	8.20658	3.09183	0	0
ZNF257	1.43858	0.524813	0	0
HOXC13-AS	2.8318	1.03056	0	0
CHI3L1	15.1297	5.4363	0	0
LOC644554	1.68115	0.572515	0	0
TMSB15A	2.07906	0.678217	0	0
HOXC12	2.22903	0.710826	0	0
NCAM1-AS1	1.63445	0.504651	0	0
BMP7	4.07126	1.16762	0	0
HOXC-AS3	1.7297	0.494449	0	0
GRIA1	1.13326	0.3006	0	0
RBP4	7.66301	2.01907	0	0
ZNF135	3.93776	1.01169	0	0
FOXL2	1.3601	0.341888	0	0
FNDC1	6.75567	1.52389	0	0
LOC101929059	1.40582	0.312193	0	0
LOC101929122	1.70925	0.37129	0	0
LHX2	2.17215	0.418981	0	0
PRAME	12.5714	1.58104	0	0
LINC00968	10.1662	1.22575	0	0
PNMA6A	1.5702	0.188464	0	0
CYTL1	5.8537	0.685926	0	0
AC104654.2	1.53011	0.146724	0	0
LOC149684	3.20347	0.264122	0	0
S100A8	25.1279	1.8562	0	0
IL26	4.99602	0.341117	0	0
IFNB1	3.31578	0.225229	0	0
ALPL	3.43658	0.218018	0	0
KRTAP6-3	1.39978	0.0689574	0	0
PDZD4	2.88273	0.0983115	0	0
TRPA1	1.09453	0.0291148	0	0
KLHDC7B	17.0971	0.447256	0	0
ELANE	2.66086	0.0398609	0	0
SNORD104	4608.34	0	0	0
SNORD97	9.57957	0	0	0
SNORD47	2838.8	0	0	0
SNORA5C	13.2805	0	0	0
SNORA44	57.6714	0	0	0
SNORD58A	6392.2	0	0	0
SNORA26	47.3501	0	0	0
SNORD100	3038.71	0	0	0
RNU1-13P	1.77682	0	0	0
SNORA22	5.49568	0	0	0
SNORA71B	14.2478	0	0	0
SNORA72	19.2238	0	0	0
LOC101927953	1.15315	0	0	0
SVEP1	1.8324	0.289735	0.0263774	0.0131971
MXRA5	4.59383	1.49122	0.00667655	0.0033406
EVC2	3.74683	1.49882	0.227774	0.114009
CLCA2	1.182	0.243065	0.0167124	0.00836575
TCF7L1	4.3601	0.651484	0.986151	0.493789
ZDHHC8P1	2.34826	1.13702	0.0271589	0.0136014
BGN	2.34382	0.362046	0.0284102	0.0142288
ZNF713	1.00911	0.498627	0.273142	0.136834
PI3	6.32053	0.727277	2.61826	1.31991
ALMS1	2.23116	0.761096	1.64957	0.833916
ATRX	4.79181	2.03883	4.04323	2.04582
DIAPH3	18.8608	5.93613	17.2189	8.74496
UHRF1BP1	4.50281	2.10809	3.78143	1.92262
RAI14	46.1694	20.6634	31.8025	16.1781
LNPEP	4.60608	2.17456	2.48273	1.26892
THBS1	262.314	74.7663	146.881	75.2025
ARHGAP42	2.33481	0.912704	2.94994	1.51164
SERPINA3	4.06762	0.479352	1.78229	0.916228
NAMPT	149.133	54.6157	108.966	56.3846
LINC00342	1.95607	0.754412	1.33766	0.693468
TTLL7	1.80057	0.572745	1.96395	1.02028
INCENP	16.3769	7.20624	18.5368	9.63178
SSX2IP	7.25889	2.13319	5.94496	3.09701
ARID4A	2.34072	1.11609	2.67291	1.39633
SEC24A	13.7714	5.61073	6.13788	3.20655
ESCO2	7.85519	2.92393	6.23852	3.26
MIS18BP1	9.00309	4.10698	11.966	6.25834
PLEKHA1	5.25408	1.85135	4.68681	2.46001
BACH1	7.14648	3.28209	6.97128	3.67566
GSKIP	5.69899	1.86741	9.23687	4.87634
ZFP1	4.07357	1.24117	1.99548	1.056
TMED7-TICAM2	1.92411	0.91374	2.57475	1.36266
SMAD5	10.1257	4.94448	8.53159	4.52578
ANKRD26	2.26778	1.04723	1.74192	0.929804
EPB41L5	1.59143	0.676277	2.721	1.46197
PDZD2	2.14199	0.132139	0.568228	0.305305
ITPR2	1.28246	0.559529	1.04628	0.562341
PHF6	19.3388	5.27712	10.324	5.57412
BOD1L1	4.92133	2.398	5.98243	3.24112
SP6	1.30694	0.185838	1.1875	0.647692
KIF14	6.66852	3.11324	6.64114	3.62987
NOLC1	73.2093	25.4462	82.3678	45.131
FAM72B	7.77607	3.44681	11.6441	6.40867
TTC39B	2.02878	0.478647	0.417203	0.229774
RADIL	1.27533	0.585858	0.984977	0.543782
STAG2	17.5039	7.76857	13.4195	7.41194
TOP2A	50.3771	20.891	87.5263	48.3524
ZFHX4	1.45084	0.708036	0.458695	0.25395
ZC3H12A	9.13118	3.09153	25.2409	14.0301
SNORA67	53.1219	19.7845	37.0373	20.6014
PHF13	17.249	7.19769	6.9869	3.88942
BDKRB1	63.6607	30.883	0.258985	0.144309
WWC1	4.56426	1.81146	20.61	11.5159
SEPT5	3.15362	1.15769	1.05895	0.592979
OGDHL	2.6189	1.05237	0.143517	0.080948
TMEM56	4.28718	1.91935	1.9774	1.11601
ASH1L	6.15763	1.95446	3.16575	1.78881
FAM221A	2.10092	0.988237	3.93784	2.22544
SIRPA	7.18401	3.47722	1.21072	0.684483
MYCBP2	3.85901	1.75847	2.96809	1.68007
FZD6	16.6759	7.20138	15.4347	8.73813
ARHGAP29	14.4548	3.02223	21.9637	12.4504
PDCD1LG2	4.55595	2.17151	1.72447	0.978848
CKAP2	38.0549	16.5291	26.1961	14.8837
GNB4	13.4772	2.09995	9.19658	5.22939
IPMK	2.16056	0.377173	1.88736	1.07944
RAVER2	4.41321	1.87801	3.44134	1.96861
FAM101A	38.834	10.0553	0.114326	0.0654506
CHML	6.63746	1.80762	7.51836	4.31504
DDX18	32.4873	13.2466	31.2649	18.0153
LEMD3	4.04162	1.54178	3.4629	1.9979
CCNE1	5.78968	2.65545	12.9332	7.48361
GSTCD	2.94443	1.41743	4.79223	2.78255
TICRR	2.32057	0.979443	3.26474	1.89613
NAB1	3.80935	1.48351	7.66754	4.47501
F8	1.34651	0.506945	2.06981	1.2092
SKIL	3.38384	0.868858	1.86889	1.09706
ARL6IP6	7.20084	2.6333	11.3412	6.66121
SMC1A	20.4614	7.80877	26.0846	15.3281
CACHD1	3.25241	1.16563	1.58835	0.933737
XPO1	41.7984	18.0034	52.6696	30.9965
IGSF3	3.48094	0.669321	1.68471	0.992446
ULBP3	1.20484	0.215167	4.54205	2.68574
CHD9	1.83471	0.728046	1.14891	0.680121
LIG4	4.34999	1.9556	3.06012	1.8137
KIF11	18.9871	8.02936	24.5571	14.5611
PRKAB2	6.72281	2.99666	3.00219	1.79078
CD2AP	6.27846	2.47124	16.2834	9.7166
DPY19L2P2	1.15237	0.355495	1.69047	1.00946
BLZF1	17.9151	7.51321	6.0989	3.65064
SMC2	19.4986	3.88466	16.5946	9.95281
CHORDC1	11.9505	4.92023	16.8534	10.124
HSPG2	1.97572	0.542906	5.42573	3.25949
HELZ	2.00549	0.998422	1.72508	1.03944
ZCCHC2	3.9848	1.93172	1.46865	0.888748
LYPD6	1.44829	0.321085	2.78485	1.68596
IL6ST	35.1248	12.0299	26.268	15.919
BRIP1	1.50372	0.380034	3.07548	1.86403
PLEKHA2	15.4527	7.31158	5.35007	3.24284
NFATC1	1.25671	0.364138	0.823696	0.499321
NOTCH1	1.75136	0.572166	5.75943	3.49828
UFL1	5.3563	1.72622	2.8009	1.70158
ZNF236	1.26019	0.568687	1.20401	0.731852
SAMHD1	60.2024	6.17787	17.5155	10.6519
AFAP1	14.9136	4.47014	19.9511	12.1423
ECT2	32.0871	10.8837	34.0648	20.7608
LRIG1	8.86534	2.66843	5.59264	3.41655
CASP8AP2	5.60288	2.5864	3.27868	2.00439
WDHD1	5.02763	2.08507	9.87116	6.03918
SBF2	4.1733	2.01972	4.90331	3.00228
WHAMMP1	1.56188	0.466193	2.7354	1.67564
MYEF2	4.62005	2.20823	4.28198	2.62542
SRGN	26.0433	6.58776	56.6871	34.7749
FAM111B	7.56272	1.79771	14.3023	8.79095
ARID4B	8.38174	3.72323	4.57894	2.82123
NIPA1	1.6894	0.587627	6.40975	3.95473
ZNF525	1.31388	0.230923	0.758118	0.467859
ZNF486	3.17727	1.23344	2.15191	1.32813
TYMS	28.9647	12.526	106.876	65.9775
PRSS12	4.61367	1.4682	5.08797	3.14673
CAMSAP1	7.40323	3.68871	8.61899	5.33235
DSP	5.53176	0.492027	15.6119	9.66287
LOC100288162	7.04266	3.39304	1.4765	0.913923
MMS22L	2.74536	1.11988	2.33284	1.4452
DSG2	9.73075	2.66987	16.061	9.95786
HIVEP1	2.30563	0.948474	1.98578	1.2374
ZNF704	1.80362	0.266474	0.55778	0.347974
NEURL1B	4.08402	0.922418	1.60833	1.00607
FBXL16	4.20025	0.286665	0.15286	0.0956569
TAOK1	5.63187	1.84593	4.96093	3.10515
LSM11	1.44976	0.441604	1.49419	0.938092
SEPT10	12.1429	4.3705	25.6189	16.1161
RBM15	7.04833	2.56951	3.53802	2.2298
ZBED3	1.049	0.261263	1.82144	1.14803
PSAT1	132.004	40.9535	50.391	31.814
IL7	1.68575	0.664759	0.511565	0.323093
USP27X	1.33886	0.464554	2.38673	1.50839
FMR1	24.5808	8.95007	7.22756	4.57265
JAG2	2.59507	0.515388	2.0014	1.26772
THUMPD1	10.7871	4.9647	7.02561	4.4508
RABL3	5.791	2.36584	4.01649	2.54474
VCP	215.771	34.9421	177.715	112.788
TMEM200B	3.61189	1.08242	12.8493	8.16807
KIF15	5.88081	2.90102	9.23968	5.88074
GPR126	5.04075	2.43475	6.47845	4.12375
PGM3	49.0397	20.0357	20.9845	13.3771
ZEB2	3.69369	1.76606	1.12057	0.714685
EXOC5	6.47707	1.50405	8.76714	5.59339
RPGRIP1L	3.86614	1.92644	1.18659	0.757255
NCOR2	14.7029	3.31199	14.903	9.56059
SEC23A	36.3455	13.9038	18.2512	11.7104
POLH	5.28078	2.39021	5.45304	3.4988
DDX60	10.8393	1.10348	4.56494	2.93331
LIMA1	31.3759	10.9866	38.7386	24.9178
SUZ12	10.3302	4.75466	15.7001	10.108
APOLD1	5.09187	1.64574	0.873809	0.56433
DNASE1	1.36347	0.671209	1.28919	0.83271
AFF4	17.1268	6.2112	10.2374	6.61683
SEPT11	17.5785	5.79007	33.0549	21.3855
TMPO	57.9281	27.1777	72.0598	46.7255
HACE1	4.66839	2.32647	2.1529	1.39678
PLK4	6.40707	2.62099	13.1683	8.54498
ACPL2	4.90495	1.70032	1.14266	0.742453
AOX1	4.04033	1.4733	15.383	10.0019
FAR1	10.4253	4.30561	14.2356	9.25985
MRE11A	4.02291	1.89751	7.48404	4.87165
ZNF530	2.86975	1.32334	2.57463	1.67648
VCAN	3.65935	0.857879	0.344158	0.224356
MGAT5	4.32638	1.86964	6.80523	4.44369
PCNX	4.146	1.1362	3.14046	2.0563
TXNDC16	1.62656	0.497408	1.6997	1.11349
MMD	3.72566	1.55299	8.48312	5.55854
CCNA2	29.3347	14.0547	58.3394	38.2337
NUSAP1	43.3829	17.8277	71.3586	46.8046
SFXN1	23.4038	9.12742	34.9563	22.964
USP28	9.98367	4.82104	9.52074	6.26143
SOD2	1645.86	242.172	68.7127	45.2007
STAU2	10.716	5.02784	4.87913	3.2107
RHOU	2.96497	0.32174	1.64549	1.08294
DCP1A	7.28037	2.93393	4.23307	2.78786
RBL1	6.1002	2.8657	8.64703	5.69606
C3	26.9716	2.95157	23.5887	15.5443
ITGAV	12.3365	4.79696	9.41884	6.21374
DHRS3	42.8431	13.9477	2.5046	1.6526
TAF13	69.9524	29.0958	33.1029	21.8539
FUT11	12.9604	5.41521	5.9269	3.916
ZNF292	4.48613	1.6328	1.99249	1.32061
APPL1	10.0745	4.6692	8.53377	5.65793
FCHO2	3.61148	1.62261	3.84571	2.55909
PNPT1	23.7278	11.6854	12.1377	8.08093
ASPH	84.5486	19.2005	67.6091	45.0192
EFR3A	15.2296	6.69327	10.3729	6.91975
TMTC1	3.41466	1.1735	0.0337322	0.022507
TMEM2	15.271	5.78114	4.99675	3.33641
SLC2A5	2.47794	0.207437	0.0854578	0.0570671
RARA-AS1	1.2648	0.382817	1.25997	0.841817
VGLL2	2.18002	0.616021	0.126382	0.0844464
CAPSL	2.77928	0.786423	0.122641	0.0820906
AZU1	1.89434	0.324219	0.132629	0.0888051
LOC100133669	5.20515	1.43217	0.186679	0.125198
ZNF724P	1.76138	0.233376	0.756693	0.508471
MRS2	9.10975	1.74178	18.1669	12.2149
AKAP2	32.1715	5.86504	42.9322	28.9039
ZNF382	1.69193	0.777824	0.145734	0.0982185
LIG3	6.84996	2.97998	8.76074	5.90762
SCARNA17	1.32376	0.510071	0.409085	0.276128
ADM2	4.12792	1.03829	0.71704	0.484061
CEP350	3.99473	1.84916	2.95778	1.99725
LRRC8C	2.02419	0.676153	4.82327	3.26382
DMTN	2.24568	0.207697	5.18716	3.51133
RAD21	127.791	63.6572	87.7196	59.409
PTPN3	1.72508	0.370037	5.3685	3.63847
NEIL3	3.59026	1.79196	9.40837	6.37953
FBXL17	2.80614	1.39472	2.34094	1.58775
ERCC6L	4.93264	2.45754	9.8581	6.69116
KIAA1731	2.23769	1.00059	2.68934	1.82557
KRT81	4.46619	1.51742	27.0171	18.3562
DEK	141.177	63.79	151.371	102.88
CENPF	21.343	9.00776	28.1343	19.1266
ZNF569	2.85465	1.40791	2.19494	1.4926
PFKFB3	47.4042	14.7278	21.7803	14.8245
NSD1	6.26613	2.75088	4.66974	3.18009
C3orf14	13.4312	3.2828	10.8958	7.43269
SH3PXD2B	8.84682	4.04736	0.650571	0.443915
EIF2AK2	21.3959	6.24345	6.14454	4.19471
RECK	3.68721	1.62081	1.55571	1.06358
PHF2	7.31561	3.50452	7.61519	5.21012
CEP135	2.01153	1.00331	3.16704	2.16921
MEX3B	1.95058	0.470916	0.364453	0.249676
MIS18A	10.9516	3.88774	21.1946	14.5362
CASK	4.84286	1.77359	8.75287	6.00692
TTK	27.9428	12.8452	16.6991	11.4703
HNRNPH2	30.2844	14.2627	18.4851	12.7198
EEF1A2	1.88908	0.320944	21.5964	14.8614
HIF1A	42.4352	18.1295	48.4979	33.3839
RSBN1	3.06458	1.26385	2.26237	1.55795
DMXL1	3.43288	1.55113	1.25582	0.86576
IGFBPL1	1.90842	0.250719	10.1074	6.96883
PODXL	2.57879	0.487769	51.2093	35.3813
FBXO41	1.07302	0.324004	3.14406	2.17552
LUZP1	8.80224	3.49536	7.09328	4.92023
ZNF273	1.11118	0.545252	0.666517	0.462573
NDFIP2	3.64349	1.3173	6.25931	4.36045
RDX	27.8668	10.111	28.1953	19.6482
SLC18B1	21.9055	3.24704	4.75613	3.31479
GAS2L3	6.35438	3.1249	4.07524	2.84368
MTL5	2.34629	0.978319	2.319	1.62002
MEST	25.566	5.57257	8.39297	5.86468
KIAA1244	2.50682	0.851649	1.38993	0.971566
COL27A1	1.29118	0.210086	3.20513	2.24364
SMAD3	8.98697	3.83926	43.5034	30.4831
HEATR5A	4.3186	1.44904	2.57148	1.80226
ELOVL7	1.93537	0.923181	2.46224	1.72703
KIAA1715	5.28178	1.84334	5.8804	4.12521
FNTB	2.39464	1.01435	2.88341	2.02381
ZNF432	2.7532	1.2229	2.47244	1.73617
G2E3	4.35711	2.13312	3.64978	2.56436
TRIM25	44.0326	13.3768	29.3169	20.6001
TRIM14	18.0213	5.14315	11.1829	7.85807
GPR180	7.31192	1.41752	1.39136	0.978724
MAD2L1	51.026	24.0117	88.8319	62.5121
TOMM70A	26.3828	10.7765	24.3415	17.1432
AKAP17A	7.24907	3.57127	8.33728	5.8814
TMX1	20.1595	9.53355	19.4701	13.738
RREB1	2.84569	1.34287	2.57207	1.81577
SLC45A3	1.0708	0.191636	5.69994	4.02929
ZBTB18	11.079	3.76806	9.95948	7.04543
ATP11C	9.62208	4.17174	3.96212	2.80387
LYN	6.75142	0.946737	7.87217	5.5765
C6orf132	1.15704	0.0222138	7.76279	5.50262
PRC1	37.0041	15.924	84.3622	59.8347
HS2ST1	17.5174	8.21397	8.17187	5.79612
SGOL1	9.4124	4.24454	8.81588	6.27632
RWDD2A	4.02573	1.26294	4.4118	3.14121
TP73-AS1	5.08649	2.31262	3.81369	2.72041
RFXAP	4.18732	1.92403	2.2849	1.63102
DDR2	26.2278	11.5846	0.075385	0.0539187
SMTN	28.5695	11.8556	35.6784	25.5306
RPA1	55.7354	21.6559	48.6957	34.8767
NEDD1	7.24356	3.34889	8.5285	6.10948
LINC01133	26.4976	4.96246	0.471894	0.33822
PANX2	1.15115	0.264662	1.77	1.26962
ERLIN1	26.9456	11.9396	42.6721	30.611
RBP1	3.77348	1.73601	0.31556	0.2264
MPDZ	4.8451	2.10369	2.64299	1.89658
BACE1-AS	1.85723	0.461169	1.40659	1.00964
ZNF675	4.5238	2.07912	3.36143	2.41446
CLIC4	84.7452	25.7229	50.8084	36.5563
CCNB2	31.2147	5.99072	79.1097	57.0092
ZHX2	1.80592	0.384165	3.26623	2.35424
SPAG9	16.4422	8.09385	10.9571	7.89893
ZFP28	2.99709	1.39743	2.18684	1.58026
ASPM	10.625	4.22082	9.3694	6.7716
LUZP6	37.6313	16.9742	48.8267	35.3389
KATNAL1	5.72127	2.49033	3.16146	2.29106
JAZF1	1.43366	0.203307	2.89537	2.09985
PBRM1	7.95213	3.87093	8.80269	6.38566
LPGAT1	4.70149	2.35014	6.75473	4.9052
NFIX	45.6303	19.6582	10.1051	7.34477
TRPC1	2.44908	1.08137	1.2744	0.926332
SYBU	1.20597	0.444575	1.15886	0.842733
PTX3	25.5373	2.16869	107.403	78.1567
CCSAP	4.27366	1.39937	3.14523	2.28968
KIAA0101	29.7318	12.387	54.2727	39.5186
PLOD2	70.1886	31.8633	33.0916	24.1102
SYNGR3	9.73694	3.30573	0.378391	0.275726
RLIM	10.2111	3.42604	5.6824	4.14184
GNAQ	7.27466	2.79133	5.04705	3.68038
LIMK2	1.85395	0.921345	4.94155	3.6044
TNFRSF10B	28.6004	12.1758	45.0225	32.9122
ZEB1	14.528	6.92878	6.01259	4.40131
TRIM44	16.9052	4.23805	23.2619	17.0345
MAN2A2	2.07016	0.62253	9.48938	6.9491
TLDC2	2.13129	0.236277	0.968371	0.710365
SMAD4	4.8151	2.1368	4.28442	3.15118
NBPF1	14.7841	7.35964	9.36235	6.88605
YEATS4	11.7008	5.79831	26.4683	19.4734
SMCR8	15.5534	7.76741	5.76997	4.25088
ERO1L	44.471	21.7538	28.7666	21.2075
NBN	22.4684	10.5537	11.7217	8.64303
SLC38A1	26.2164	10.7176	25.8395	19.0616
LOC102724094	1.76051	0.151525	1.77464	1.30935
JAG1	2.446	0.80349	18.2209	13.4455
GCH1	2.37442	0.408846	4.72374	3.48639
SLC7A11	3.79573	1.67395	4.07048	3.00483
APIP	23.8553	8.11352	39.7029	29.3512
SERPINB8	12.2418	4.90786	8.3473	6.17121
ZNF506	3.04792	1.18971	2.2281	1.64768
MYO10	32.9222	15.6251	10.7917	8.0049
SLFN5	3.42762	1.51567	1.99855	1.48248
ZNF430	1.7496	0.773628	1.75377	1.30219
SPC25	14.8209	6.56038	26.9841	20.0521
PANK1	1.01018	0.303846	0.888943	0.66067
VGLL3	10.2082	4.685	0.329782	0.245147
COL4A3BP	7.01906	2.8572	5.40381	4.01937
MCM3	78.5854	23.6105	142.662	106.243
SLC44A1	1.16989	0.210119	3.95263	2.94773
XIAP	4.5966	2.10409	4.8059	3.58801
STARD4	8.37304	3.65422	5.4026	4.03596
MBTD1	2.52326	1.03177	1.58619	1.18614
CORO1C	100.79	42.7348	102.872	76.9496
RBM7	14.0735	2.67588	8.62342	6.45073
ETS2	36.095	17.9309	15.1623	11.3492
SPAG1	2.63727	1.06385	6.44939	4.83048
LCOR	1.26164	0.413493	1.57386	1.1789
TCF3	33.7667	8.70262	30.7406	23.0809
ZNF136	2.33985	0.916865	1.67614	1.25888
DUSP16	10.8919	4.11786	1.73798	1.30985
LOC100288637	3.29903	1.56563	2.96484	2.23567
BZW2	80.11	32.9956	43.5254	32.8299
ZFP37	2.29323	1.09402	1.39066	1.05098
SNX13	4.56659	2.24649	3.04874	2.30409
OAS3	132.477	5.03285	4.85527	3.67063
TRIM7	2.15432	0.608897	0.849121	0.641973
CHD6	5.33922	1.91986	2.80852	2.12516
CPNE3	11.673	5.61898	17.2964	13.0935
LOC100126784	1.4843	0.566248	2.717	2.06054
FNBP1	8.22891	2.55266	21.0174	15.961
GPD2	7.66862	3.42794	7.96197	6.0473
QRFP	2.30959	0.532985	0.569334	0.43254
FBXO6	10.0891	2.31899	4.28383	3.25632
ZNF618	1.74435	0.094589	1.90567	1.4487
E2F7	5.33339	2.07683	13.3472	10.1467
PNMA2	15.7385	2.11371	1.77555	1.35023
MTR	5.49264	2.47341	2.56922	1.95668
NACC2	7.27786	2.60758	9.23408	7.03287
NUCKS1	101.444	36.1159	68.1831	52.0246
GABPA	7.49938	3.38413	3.37731	2.57828
MAP3K7	13.741	3.61155	7.5196	5.74105
KIF2C	64.352	29.3995	75.4226	57.595
CIT	4.09125	2.02846	8.02687	6.13106
TGFBI	369.946	54.6085	50.2476	38.4012
CDK19	7.42884	2.50663	2.68196	2.05003
ZNF331	3.02227	0.647452	4.66084	3.56615
BARD1	2.81819	1.22438	2.76576	2.11632
FAM217B	2.71529	0.826061	3.04517	2.33121
MAP3K1	3.73199	1.36769	2.05324	1.57291
TMED7	39.4254	18.4968	19.4641	14.9157
IRF2	11.7082	3.10123	9.52348	7.29866
SLC39A8	36.2841	17.8508	16.2038	12.4521
CDC14B	4.59898	1.97947	6.17158	4.74542
MAML2	4.23353	2.11129	3.6815	2.83172
SLC35A3	4.23859	2.11586	3.88141	2.98611
GOLGA8B	5.24867	2.05406	8.62092	6.63898
MLLT4	5.84099	1.92267	11.763	9.06429
POLQ	2.99053	1.30445	1.47764	1.13891
TWSG1	16.0431	6.30517	19.9975	15.4164
CLGN	1.30567	0.160097	14.5173	11.2076
BCAT1	9.42135	2.81159	8.59075	6.63326
C1D	12.64	4.08268	15.4705	11.9516
MYLIP	3.51693	1.36513	4.92489	3.80736
MCL1	97.6516	41.4746	80.2033	62.0314
KIF4A	26.1818	12.1379	25.9759	20.091
PPP1R13L	15.2373	5.45832	25.1524	19.4623
TBC1D5	4.57557	1.07164	3.84786	2.97749
NUDT8	2.45371	1.09858	8.61153	6.67587
DENND5B-AS1	1.11313	0.117946	0.552284	0.428244
ZFHX3	2.68152	0.78604	1.04164	0.807854
BBX	6.28191	3.03493	8.37741	6.50497
CPA4	26.7471	9.16145	21.4515	16.659
ANKLE1	1.07018	0.49481	0.471827	0.366417
SMNDC1	19.5347	8.4189	25.9508	20.1769
PMAIP1	12.5721	3.24006	65.6958	51.1172
GOPC	21.1271	8.37977	8.28438	6.44693
USP31	3.01306	1.44014	1.45511	1.13251
FLRT1	1.09746	0.10482	0.2829	0.220327
SYNE3	1.4292	0.519336	2.20115	1.71543
TNFAIP8	33.4361	10.8466	8.92373	6.95861
DKFZP586I1420	1.47734	0.627243	1.30351	1.01678
PKD1	12.7213	6.14287	4.11905	3.21321
ZNF514	1.17682	0.579913	4.87784	3.80963
RBMS1	14.6792	5.47395	12.9831	10.1475
RPRD1B	9.43212	3.97068	13.1818	10.3139
TFR2	1.56001	0.358224	0.44978	0.351973
HNRNPUL1	107.617	36.4344	121.87	95.5131
LSM14B	18.2775	6.46103	34.4854	27.0425
PIK3C2A	3.13331	1.46641	3.2812	2.57465
MFSD9	1.19524	0.567493	1.54006	1.211
ZFP30	1.43564	0.704734	1.68142	1.32405
GSTM3	8.89833	3.10599	17.655	13.9065
SRRM3	1.94287	0.497457	0.498213	0.392597
VPS13C	1.41442	0.526822	1.02469	0.807502
FAM84B	4.03763	0.429191	6.43508	5.07409
IFNGR1	41.3632	9.07848	18.9741	14.9719
TPD52	15.8737	4.65776	12.9894	10.2559
HLCS	3.2857	1.60888	3.21497	2.53902
FLI1	1.72383	0.322206	0.188053	0.148586
PTER	3.4924	1.48536	4.47954	3.54309
KRT17	1.9065	0	0.439154	0.347556
BMS1P5	1.1124	0.553009	1.52304	1.20611
MLLT6	7.66473	3.723	12.9007	10.2327
EFCAB14	15.6282	3.16858	9.78567	7.76435
FAM208A	9.23771	2.98507	7.00664	5.56155
CAP2	12.6873	5.35021	15.2519	12.1079
ULBP2	1.535	0.407429	17.4924	13.8876
PLSCR1	87.2895	17.4329	8.63714	6.85875
AGL	1.89111	0.766091	1.5792	1.25463
ZNFX1	28.8532	13.1893	13.6523	10.8484
SOS2	5.7494	2.546	5.42311	4.31384
WDR1	218.954	54.8614	274.893	218.688
SLC35F2	2.78815	1.28061	31.4923	25.0989
ZBTB8A	1.97725	0.846162	1.17487	0.937416
SCAMP1	12.6452	2.79422	4.94505	3.95792
SSR1	37.3788	16.5793	23.0721	18.4671
BAHCC1	3.37163	0.619569	2.49797	2.00101
ZNF250	3.07997	1.47368	1.0198	0.816936
ANGPTL4	94.2092	41.3506	7.40763	5.93644
USP9X	19.0187	8.76851	16.5812	13.2961
ZMYND11	18.0816	8.35785	19.9104	15.9698
HMGB1	252.52	72.4244	162.281	130.188
CGREF1	9.54483	4.66426	0.5137	0.412383
DNAJC13	10.8424	2.90793	6.57396	5.2886
C19orf71	1.02833	0.244039	1.32417	1.06606
PWWP2A	4.82433	2.38338	3.73187	3.00458
MAP1B	8.06629	3.79773	13.4789	10.8564
NAV2	8.86535	2.82128	8.77138	7.06656
GCNT2	13.8855	6.82104	20.6628	16.6483
ITPRIPL2	11.5767	4.01101	6.1393	4.95003
TADA1	6.52685	2.8909	6.70781	5.41015
E2F2	3.46003	1.21627	1.44112	1.16235
CANT1	16.4607	5.8323	30.3427	24.4924
NFIC	13.8805	6.09838	20.7921	16.7978
GSE1	6.13234	1.9463	3.17547	2.56679
ZYG11B	2.71052	0.959195	2.7207	2.19939
SLC4A3	2.12567	0.917082	1.21991	0.986399
USP33	21.0179	9.59777	12.3064	9.95716
FBXL3	8.94634	3.44249	7.50536	6.07291
ASNS	58.1563	24.2997	28.5155	23.1002
AKAP10	8.90892	3.88979	7.4306	6.01979
EXOC2	7.99047	3.37374	13.7684	11.1628
STAT1	203.193	51.0336	18.2091	14.7776
SAMD9	19.2587	2.88677	4.47924	3.63541
RNF122	12.1012	2.06327	1.10353	0.896119
MTURN	2.17017	0.623757	2.82628	2.29558
SLC1A1	4.02109	0.910921	0.478409	0.388611
ZKSCAN2	1.39587	0.663071	1.20603	0.980405
NIPAL3	1.5645	0.361419	9.96356	8.10457
PIK3R1	16.5454	4.68991	1.79903	1.46348
ACBD7	1.22554	0.558761	2.70962	2.20884
GCA	1.32655	0.0575895	2.11073	1.72255
ERBB2IP	41.5694	17.343	12.7104	10.3792
CD40	1.22474	0.446259	22.0558	18.0163
CSE1L	65.9862	31.1948	122.745	100.28
PTPN21	3.50067	1.01464	4.21273	3.44447
STARD8	1.19514	0.55601	4.30494	3.52231
GTSE1	21.2303	10.1793	19.1385	15.6634
MEX3D	20.3913	7.73324	19.1995	15.7181
DMXL2	1.59602	0.705621	2.11891	1.7385
PODXL2	20.1269	4.85129	12.1773	9.99142
ADNP	18.3543	7.63856	15.4291	12.6634
PHLPP1	2.13543	0.851635	2.68914	2.21194
PPFIA4	4.80378	0.197902	1.74242	1.43363
RALGPS2	18.5921	7.15674	4.72834	3.89154
C5orf42	1.80925	0.814174	1.81111	1.4918
GCNT1	4.02373	1.67201	2.98133	2.45813
VPS13D	4.45641	2.18041	1.20219	0.991434
DBNDD1	5.54999	2.55188	4.83723	3.99129
TMEM243	11.7893	4.35261	22.4303	18.5303
NXPE3	1.83667	0.804791	3.35222	2.77211
GLTP	12.177	4.26573	44.9286	37.1682
PCK2	24.6588	9.17031	10.9668	9.07503
EHHADH	1.75304	0.159146	1.03689	0.858813
CCDC18	6.20771	2.54412	1.72139	1.42829
CDC42BPB	13.9624	6.62567	18.648	15.4935
CENPBD1	2.7974	0.924375	3.08222	2.56092
KLF12	1.34769	0.526704	0.971916	0.807975
CHRNB1	3.60514	1.37715	21.1174	17.5559
ERAP1	30.5342	7.302	12.4106	10.3243
NFKBIA	76.1036	29.8151	107.581	89.5779
RAB3A	1.12987	0.333912	1.58582	1.32085
KAT6B	4.1673	1.677	2.15504	1.79562
MAP3K8	6.15145	0.358474	1.89601	1.58106
GNAO1	1.15028	0.40845	2.31706	1.93314
MPP1	5.90348	1.61631	14.9452	12.4727
ZNF429	1.18723	0.529189	0.317068	0.264677
GEN1	2.41826	1.08055	2.46472	2.06185
NCOA7	36.2631	13.6573	4.86698	4.07203
GALNT2	71.2852	27.3526	42.3791	35.4675
DOCK9	5.84628	1.50458	8.86999	7.42426
LENG8-AS1	1.25338	0.3752	0.818339	0.685002
FEM1C	8.38188	3.59824	4.91267	4.11282
HFE	5.13286	1.33254	3.29978	2.76256
TLE1	8.56373	4.11186	24.1124	20.1874
TADA2B	4.63069	2.10749	9.07526	7.60602
EGFL7	5.42842	0.70901	32.8472	27.5382
EIF5B	32.5427	12.9311	53.9335	45.2199
TUG1	24.4216	11.4647	14.018	11.7732
RFX1	2.11813	0.813707	3.81846	3.20976
TARBP1	6.87956	2.9174	3.52222	2.96078
ZNF418	1.59913	0.789641	1.26165	1.06181
CRYL1	2.23517	0.712346	7.61192	6.40857
PGRMC1	40.089	19.6319	55.096	46.4504
LRRC1	2.81083	0.935319	5.85963	4.94507
LZIC	18.7267	7.65159	14.0316	11.857
TRMT10A	1.06844	0.517551	1.99978	1.69127
SLC26A2	2.3702	0.686581	2.41861	2.0462
ZC3HAV1	28.446	6.18215	14.2774	12.0806
SLCO2A1	3.56013	0.592089	0.103275	0.087483
SHANK3	1.98591	0.496162	1.18599	1.00471
SLC2A1	48.1046	8.79624	127.108	107.77
STAT5A	1.35593	0.25454	5.87534	4.99191
SSH1	8.75304	4.07159	10.8373	9.20955
VEZF1	8.03983	3.73558	16.6012	14.1135
CYTH3	13.3129	4.97003	11.3194	9.62914
ZNF395	31.2114	7.94843	15.6876	13.3599
DENND1B	2.15507	0.592794	0.770507	0.656344
FAM132B	3.30129	0.794995	3.95013	3.37048
SLC30A1	12.0553	4.65753	10.3131	8.80705
RBM43	1.58706	0.212659	0.486057	0.415569
CPOX	6.17222	2.48705	24.5609	21.0208
ASXL1	39.9384	18.8319	32.7469	28.0486
PGK1	924.354	267.169	473.235	405.442
ARHGAP17	26.4025	13.0724	14.9148	12.7808
FAM111A	7.60273	1.82347	17.8946	15.3404
AK4	37.8004	4.61262	12.6981	10.8922
HILPDA	29.0851	10.9492	15.6623	13.4479
NF1	4.30545	1.79102	1.17712	1.01148
KIAA1147	1.74781	0.663583	4.03673	3.47121
NFE2L3	34.3943	5.84157	37.35	32.156
ATP11A	6.26466	2.94211	3.15629	2.72105
ANP32B	214.626	86.8334	267.685	230.976
ULK1	2.25534	0.948888	4.16472	3.59507
HECA	6.82479	1.84937	2.72043	2.35058
PFKFB4	14.4011	1.86239	10.7068	9.26249
DMD	9.20968	3.86517	0.0116057	0.0100415
RPS6KC1	11.8556	4.29976	5.87043	5.08773
SLC12A7	10.3098	4.4235	7.19967	6.25322
SLC39A10	5.00225	2.27792	7.0995	6.19378
ADAR	122.118	54.5882	26.4433	23.0817
MAN1A1	19.5374	6.97644	2.02713	1.77053
ELMSAN1	10.7907	4.46682	3.73514	3.26319
SASH1	3.20809	1.40133	2.28906	2.00075
RMND5B	10.118	4.54889	13.0838	11.4361
EMP2	5.09079	1.30116	9.6241	8.42162
KIF20A	55.1412	21.6704	37.3734	32.7482
MFI2	1.76699	0.4934	51.4166	45.0624
IDH2	29.85	14.3173	16.2401	14.2338
TRAF1	2.35462	1.09885	12.8703	11.2833
PI4K2B	10.6816	4.67932	9.43839	8.27469
IL4I1	13.6848	3.55192	0.151852	0.133152
SYT15	6.1994	1.36488	1.74891	1.53365
RSL24D1	53.2245	22.68	73.8873	64.809
YTHDF3	28.54	11.2579	7.21704	6.3409
RNF214	10.4813	4.21452	11.3237	9.95245
LEO1	10.8236	4.275	20.011	17.6066
PTPRJ	14.3637	7.03387	15.415	13.5731
IFNAR1	7.83063	3.77694	6.72536	5.93267
PVR	39.6218	10.3202	35.76	31.5506
TRIM69	1.50526	0.416378	0.181999	0.160689
CXCL16	1.96724	0	1.31777	1.16398
STX17	3.00111	1.35187	3.47305	3.07007
TPM1	409.244	159.085	92.9971	82.4875
DNAJC3	11.5482	4.81354	7.27418	6.45545
MEF2A	10.8055	5.23103	5.77159	5.1223
AARD	7.16188	3.21643	0.463964	0.411916
C9orf40	12.4528	5.93877	24.008	21.3158
FAM213B	7.01425	3.42164	17.1222	15.2099
HK1	82.7265	30.1595	83.0111	73.7952
TRAF5	2.5146	0.876899	4.68245	4.16625
NMNAT2	4.41898	1.78845	1.60526	1.43092
TET2	1.74758	0.695872	0.946977	0.844969
PLCG2	1.19976	0.116186	1.2231	1.09218
ITPR3	1.64895	0.260064	34.4569	30.7775
PDK1	12.2408	2.60732	4.99628	4.46746
MBP	2.86128	0.913583	15.0306	13.4607
PPM1K	1.00542	0.422997	2.29977	2.05986
ICAM1	67.4059	6.44377	59.7953	53.7669
TCF7L2	3.05729	1.05539	4.89733	4.40403
MYH9	338.298	101.04	156.472	140.931
APOBEC3B	29.9887	8.94081	15.0658	13.5771
BNIP3L	102.562	24.3138	27.175	24.4962
BRD2	73.3444	34.6732	80.7767	72.8595
DGAT2	9.02866	3.21584	12.4652	11.2478
DPY19L1	14.8774	4.87974	10.754	9.70824
DEGS1	56.7939	24.6882	85.6786	77.428
CBX3	114.351	42.9438	104.98	94.8805
MEIS3	7.25788	1.72084	0.327465	0.296107
SPTLC2	4.82312	1.94184	6.59608	5.9655
GNA12	26.0365	10.254	27.1855	24.6124
WTIP	6.39692	2.69222	6.75542	6.13075
C7orf60	2.95183	0.403623	1.2808	1.1626
VDR	8.99199	3.33131	2.26471	2.05571
CLK4	8.7592	3.43379	3.24756	2.94834
C1orf198	16.6243	4.94859	7.50477	6.82068
FAM171A1	22.6474	7.63702	20.2191	18.383
FAM115A	5.30391	2.35676	9.87237	8.97667
GYS1	30.4406	14.9641	19.3674	17.615
AGRN	40.4073	15.8339	46.755	42.5627
LEPR	3.37164	1.13689	1.16451	1.06014
CSTF3	38.5975	14.7539	41.9546	38.2214
ZBED1	5.33735	2.42146	2.63906	2.40652
FOXN3	5.19474	1.27219	5.66942	5.17435
PDCD4	10.2356	3.00314	8.92866	8.15719
RSAD2	57.3699	1.28012	0.781066	0.714466
ATL3	17.7183	6.09566	20.4732	18.734
LOC101930071	5.93703	1.93517	11.0009	10.073
ZNF319	2.70772	0.932152	2.71099	2.48318
ZNF107	3.37117	1.30125	2.0262	1.85605
WARS	276.279	57.9093	50.6251	46.3758
TIFA	3.04883	1.35407	6.7101	6.15207
APLP1	20.5221	2.87848	2.5246	2.31525
TMEM65	4.51784	1.92389	4.87168	4.47189
CCL5	134.391	5.71018	1.78967	1.64521
XXYLT1	16.1279	5.85998	15.7397	14.4807
ZC4H2	7.74537	2.90285	5.38988	4.95981
GALNT18	3.71732	1.75485	14.5707	13.4081
RXRA	8.04386	2.37158	11.659	10.7437
PID1	6.26534	1.42033	3.50204	3.2294
NMT2	19.1515	7.63911	12.8932	11.8932
ZNF641	1.4437	0.494901	0.974261	0.899117
GPRIN1	12.0625	5.91403	4.77632	4.42241
P2RX4	7.85408	0.71958	5.40583	5.01027
NF2	28.1337	10.7368	1.56652	1.45236
BBS2	3.63214	0.310913	7.00544	6.50252
TTC30B	1.14307	0.558106	0.782937	0.727528
ZFX	7.29471	3.43407	3.90544	3.63429
MAGEF1	19.8446	7.62553	24.8107	23.1057
ALOX5AP	2.13807	0.286082	0.624096	0.582067
LTBP4	3.71969	1.77612	14.9726	14.0041
PCGF5	5.59716	0.300204	27.5346	25.8059
TLE3	2.05203	0.266725	9.97938	9.35708
LOC645513	3.1944	1.48212	2.8294	2.65312
SLC41A2	1.6705	0.6325	3.19105	2.99317
C1QTNF1	15.6409	2.99766	1.38024	1.29551
ANXA2P2	5.14407	2.52892	6.93657	6.5133
IL32	5.89683	1.13254	72.9264	68.7021
TNIK	1.06928	0.411704	1.00025	0.942462
PLIN2	334.042	63.9769	54.0659	51.0153
USP43	1.567	0.652711	1.8492	1.74529
CDON	5.15247	1.21506	1.32579	1.25332
RPS6KA1	4.17353	1.57864	15.7756	14.9339
KIAA1598	2.5911	1.26395	4.71334	4.46382
ARRDC2	3.11179	0.523523	11.7901	11.1716
ZFP36L1	67.9061	32.3452	50.7555	48.126
DET1	1.71641	0.545758	2.34226	2.22195
GSDMC	1.19142	0.115447	0.482126	0.457451
BMPR2	3.54829	1.43299	2.83055	2.68656
DLK2	3.66572	1.72413	4.5033	4.27438
FANCC	5.65126	2.18808	5.35555	5.09638
RAC1	232.734	112.998	177.302	168.832
GTF2I	29.9389	13.9492	22.7597	21.6813
POLI	1.15114	0.496101	1.03219	0.983912
GBP4	6.10744	0.185762	1.00636	0.959664
TES	4.73852	2.02345	30.9372	29.5154
ELMOD2	2.26078	0.91796	3.53132	3.37547
ZNF470	3.0377	1.12227	1.46625	1.40283
BNIP3	220.87	26.365	187.496	179.565
LIF	41.8701	14.8903	17.2574	16.5441
C1QL1	5.55539	1.04706	1.12312	1.07707
SCCPDH	22.6694	8.09909	33.3922	32.0297
HES4	39.1765	5.36362	14.3222	13.7394
DIP2C	2.87575	1.1369	2.79504	2.6848
TMEM254	4.85626	2.40526	6.53144	6.27949
ATP9A	2.58356	0.301564	0.55632	0.535176
RAB1A	45.8775	22.8886	45.8866	44.1473
SNX18	8.08035	3.49241	3.5254	3.39209
CSGALNACT1	13.6947	3.94605	1.54276	1.48507
TGFBR1	19.5511	5.51186	8.48717	8.17603
ACOX1	2.2721	0.992011	3.03814	2.92747
PCBP2	111.192	41.0566	106.804	102.942
ATP6V1D	46.0111	20.4849	55.168	53.1842
TDRD7	15.1848	1.83514	7.06125	6.81878
TSPAN31	6.53035	2.31474	6.79164	6.55861
SH2B3	4.1516	2.00949	20.195	19.5119
AP5M1	4.86377	2.2564	8.76081	8.47441
EVI5L	3.72065	1.22188	13.347	12.9506
PARP4	26.0139	8.90667	21.4707	20.8407
USP40	4.5865	1.87756	8.68014	8.42812
BOK	13.2703	6.51118	23.9847	23.2901
TLR3	3.22902	0.0919676	0.741443	0.719984
DRAM1	23.8109	8.45226	7.49967	7.28905
TBL1XR1	8.43966	4.09182	9.79596	9.52689
RBMS3	4.18206	1.87445	2.34627	2.28395
UBL4A	32.6096	15.9294	38.0348	37.0315
STAMBPL1	7.5783	2.55716	25.9911	25.3162
BICC1	19.2291	6.86353	1.97817	1.93144
MOB3C	4.73893	1.70482	3.50425	3.42418
ADAP1	3.02711	1.46594	1.54931	1.51535
FN1	262.953	116.381	44.4109	43.4862
P2RY11	1.33601	0.329683	2.52966	2.48207
DFNA5	11.0153	2.98574	17.0533	16.8622
HS6ST1	13.9647	6.03824	9.26537	9.16528
TMEM106B	2.44745	0.985895	2.79592	2.76672
TSC22D2	12.9127	5.39909	4.16894	4.12705
SH3BP4	13.3316	6.61251	14.7866	14.6468
NIM1K	1.91359	0.383173	0.310852	0.308312
MBOAT1	7.50839	1.31883	2.05894	2.04556
RMDN1	8.35847	3.51465	9.34461	9.28584
KAT2B	4.85828	2.12375	3.75464	3.73769
NXNL2	6.20194	1.61867	0.103721	0.103344
GLTSCR1L	1.70234	0.570688	2.55374	2.54577
NFIB	5.95327	2.34257	1.78656	1.78153
AGO4	3.37495	0.919428	1.33424	1.33066
SGCB	20.0396	9.81358	14.7856	14.7473
DHRS13	3.94926	1.58356	10.7605	10.7455
INSIG2	7.38229	1.87538	11.9761	11.9684
CPPED1	3.46655	0.73019	4.82232	4.81979
PLXNB2	30.8579	11.6346	30.8145	30.802
DDX60L	14.6765	1.84034	3.90408	3.90486
GPR158	3.12534	0.895046	0.0148557	0.0148682
N4BP3	1.09933	0.451963	0.0497537	0.0497981
KCNK3	4.25488	1.84515	0.00845756	0.00846733
CA13	2.88289	0.890003	2.43878	2.44166
RND3	75.4572	34.5533	37.2292	37.2771
DIRAS1	8.55328	1.19855	0.119821	0.119976
DPYSL4	12.3459	3.52569	0.0379874	0.0380456
CXCL5	64.1935	31.4391	0.0418005	0.0418693
LINC00565	3.05031	0.866165	0.237903	0.238296
NMU	2.04611	0.512979	13.168	13.1908
ZNF253	1.46756	0.422429	0.673544	0.674714
LPPR3	53.9117	10.6271	0.0302995	0.0303522
CAMK1D	6.93041	2.56057	3.37797	3.38505
TDO2	7.62668	1.04115	0.021147	0.0211954
TNFAIP6	3.83924	0.0236546	0.0259155	0.0259859
PRRX2	24.3448	8.08938	0.028571	0.0286555
GBP1P1	2.70317	0.055954	0.0510284	0.0511887
H1FX	73.3957	25.771	80.7034	81.0327
MATN2	14.1673	4.8201	6.01783	6.04437
RTP3	1.25125	0.373674	0.050873	0.0511256
TMEM185A	9.11685	4.07446	8.72868	8.78614
PARP16	1.1334	0.509747	2.36326	2.38077
RPS28	1698.04	794.755	2221.14	2237.78
H2AFV	110.888	50.5887	110.214	111.218
HYLS1	12.8413	5.68343	24.6605	24.8938
ATN1	44.4281	21.605	25.0826	25.3261
SMARCA2	8.05432	1.92046	11.0509	11.1594
SH2D4A	9.93661	2.12666	10.2637	10.37
IFIT5	27.2229	3.65921	8.26778	8.36067
ZNF93	5.88339	1.15252	2.41045	2.4387
DNAJB5	5.96076	2.54499	5.92807	5.99923
TTC31	4.34339	2.02555	6.72723	6.81013
PLSCR4	2.16148	0.389301	1.47366	1.49329
EPB41L4B	6.22221	0.843739	8.95483	9.07694
AP1M2	6.03092	1.62563	22.9578	23.2967
KDM4B	9.45588	3.3776	8.32961	8.46473
LRRCC1	5.43982	1.98372	1.70397	1.73209
P4HA2	171.261	33.4509	37.3334	37.9585
SLC22A5	1.66124	0.358233	3.91489	4.00139
RAB40B	2.76444	0.855163	3.07947	3.14763
MEGF6	33.0657	9.27544	0.614571	0.628333
DUSP22	5.40012	1.78309	10.0319	10.267
RHOBTB2	48.9552	18.421	4.07339	4.17167
NUB1	13.8743	4.37822	31.7487	32.5388
PCYOX1	6.938	2.77837	12.9551	13.2827
AC009948.5	2.72176	1.07719	1.59573	1.63865
MYADM	67.4341	26.2215	65.3083	67.2335
UBE2B	20.1037	9.46707	19.0507	19.6252
COL15A1	55.823	11.0011	0.202118	0.20844
RAB27A	2.18806	0.777738	8.42942	8.69502
ARHGAP26	1.7688	0.879895	2.38205	2.4644
EXOC3-AS1	2.55882	0.849285	3.49361	3.61719
ZNF528	2.35071	0.622739	3.28294	3.40386
CXCL10	16.1935	0.142349	0.903421	0.937554
RPS6KA2	7.7586	3.32666	2.75074	2.85619
CTPS2	3.62412	1.4129	4.70143	4.88333
RAB11FIP1	3.65228	0.558339	5.14277	5.34325
CELSR3	3.10524	1.23354	0.770633	0.8011
GBP3	8.4717	0.817777	15.1206	15.7214
HERC6	17.9929	1.24399	4.39107	4.56567
MXI1	4.68752	1.60225	6.38836	6.65035
ASS1	84.8311	11.7557	11.6663	12.1518
CPNE1	68.4998	21.5663	149.828	156.259
RMI2	11.7538	1.95064	11.999	12.522
ST7-AS1	1.03979	0.412191	1.33817	1.39762
KRT7	265.114	113.535	357.634	373.651
UACA	3.54009	0.895047	17.8268	18.7128
ALDH2	10.0468	3.97157	33.176	34.8487
HERC5	25.862	2.41559	12.3109	12.9528
RAB43	4.66219	1.39808	2.24518	2.36769
ENO2	45.3132	22.071	52.909	55.8418
CAST	38.5376	14.9634	60.9379	64.3987
FANCF	1.71058	0.635546	2.01287	2.12863
TNS3	36.1165	13.0565	8.65133	9.15039
TXNRD3	2.08539	0.971743	1.664	1.76145
OTUB2	1.12669	0.537715	8.5158	9.02221
PPP1CB	27.7072	13.3118	21.9214	23.2338
C18orf56	1.87212	0.58199	5.07346	5.39179
FKBP9	57.8461	26.1788	20.1263	21.4039
RASSF7	5.60739	2.50474	34.6318	36.8354
CCDC120	1.02596	0.342648	2.207	2.35342
LRRN1	33.1523	3.64752	0.132271	0.141257
MXRA7	39.5018	17.2466	88.1189	94.2213
SLC16A3	57.2729	2.09272	282.712	302.372
FADS3	7.23378	2.16522	48.7675	52.255
C5orf63	1.06694	0.238339	2.37517	2.55703
CD151	155.136	66.8203	333.353	359.07
TBC1D9	1.78745	0.577211	6.04478	6.53497
SLC1A4	2.28077	0.356391	1.94629	2.10851
SHMT1	14.9088	6.28041	14.1822	15.3874
PRKD2	11.9176	4.81058	10.1907	11.0573
TNFAIP2	8.37545	0.292307	30.6156	33.2536
CD97	1.69769	0.44957	91.7061	99.6621
SVIP	3.36139	0.998249	18.3489	19.9779
TAPBPL	12.0533	1.32571	1.35628	1.4774
MBNL2	16.1073	5.36501	6.1468	6.69823
GTF2IRD1	11.0816	5.43443	9.16918	9.99854
RSPH3	1.87118	0.498827	1.62718	1.77544
NT5C3B	16.1756	7.50337	46.0802	50.2961
NKX3-1	8.30659	2.50316	6.21343	6.7931
MCAM	18.261	1.74294	18.3045	20.0178
ZBTB12	6.70868	2.29826	7.52767	8.23279
ST3GAL1	5.56772	1.80637	6.61328	7.23477
ZNF91	2.32225	1.00915	0.914314	1.00178
TAP1	132.695	52.1706	42.605	46.744
SEPT6	9.38729	0.790421	4.8637	5.33732
NGF	23.467	8.525	5.54067	6.08389
EFNB3	7.90131	3.52955	0.327811	0.360017
LINC00341	1.27489	0.431411	0.753817	0.827995
MAMLD1	8.40151	2.99272	10.9733	12.0534
GRB10	14.8908	2.0989	12.0077	13.1962
CBR3	49.0389	21.5532	18.2395	20.0653
ZNF610	1.31353	0.357767	0.237651	0.261668
ME1	6.68105	2.79277	8.09741	8.95596
SEMA3F	23.794	9.11647	1.56025	1.72616
JUP	5.86939	1.07334	21.0903	23.3558
SPATS2L	11.0052	5.29907	26.3799	29.2282
COL1A1	189.71	68.2097	2.23439	2.47681
ACTA2	121.599	53.4523	0.792566	0.879765
C17orf100	1.55153	0.767333	0.864543	0.960393
DERL3	1.34751	0.627479	0.747254	0.830544
HIP1R	1.52967	0.419436	15.1427	16.8441
TIAM2	1.26491	0.223627	1.60452	1.78495
P4HA1	190.46	53.8156	30.7768	34.2445
PRSS35	3.53911	0.966957	0.124694	0.138779
PDK3	6.50922	2.57314	3.18152	3.54274
GAS6-AS2	2.03009	0.833714	2.33826	2.60843
PARP12	23.0403	4.59242	12.7401	14.2138
JDP2	4.32371	0.748406	1.23239	1.37698
SPAG4	4.46768	1.57271	4.86566	5.43765
EFHD1	1.21573	0.290553	5.93639	6.6344
PBLD	1.17491	0.449833	0.275283	0.307744
CLSTN3	6.18706	2.63569	2.79025	3.1216
WNT2B	2.22715	1.04151	0.195882	0.21917
HLA-E	230.011	63.343	126.081	141.413
NUAK1	8.4733	4.14836	6.80036	7.64285
TRNP1	5.32696	2.10536	5.82242	6.54527
ZNF880	1.46903	0.40798	1.39058	1.56332
PLEKHA4	20.1386	2.97715	2.81035	3.17234
H6PD	5.93539	2.72668	4.02591	4.54447
RNASE4	8.5718	0.709028	4.25048	4.79797
ANGPTL6	5.83597	1.0147	2.1117	2.3855
LMO7	10.0618	1.07393	8.67624	9.81715
MR1	2.0542	0.656849	0.523826	0.593279
SHISA3	2.23391	0.458426	0.413327	0.468177
SALL2	1.14477	0.509628	0.277273	0.314134
PJA1	9.31367	4.09961	7.66271	8.69815
CYP1B1	32.4007	11.152	9.96891	11.3229
LARP6	28.1113	9.75953	45.9245	52.2374
RP11-307C12.11	1.83014	0.913525	2.32881	2.65268
PPP1R3B	2.55638	0.149005	2.11915	2.41893
NIPSNAP3A	24.1598	9.78577	12.1938	13.9563
MAGED4B	4.5742	1.29296	0.129375	0.14808
MYLK	5.11168	1.55926	3.46097	3.96316
FBXO27	1.217	0.410147	9.43049	10.8008
SH3BP2	1.72966	0.787886	4.47092	5.12961
IFI44	159.513	24.1945	15.04	17.2662
PARP14	32.261	3.22891	3.58113	4.11297
MARCKS	81.5852	8.4712	49.2895	56.6564
ZNF439	3.51259	0.790298	3.20204	3.68285
TMEM8B	5.8654	2.32473	1.61054	1.85281
LOC100507547	1.60576	0.746084	1.97328	2.274
IL15RA	1.08147	0.080095	15.8856	18.3846
PMP22	116.229	27.6188	46.6102	53.9698
PTPRE	2.28648	1.09473	5.2078	6.03218
OASL	114.231	3.94182	18.2712	21.1702
SDPR	8.8232	1.84683	7.32727	8.51097
LMBRD1	7.92539	3.64696	6.72654	7.81341
PRDX2	181.385	75.1223	303.891	353.584
PAN2	1.50559	0.634074	2.42932	2.82795
RNF213	5.04865	0.932853	4.89453	5.70462
PERP	9.07774	3.20095	22.1362	25.8031
EPB41L1	1.12942	0.428244	4.4514	5.19493
THY1	276.523	113.143	0.087043	0.101722
GABRE	1.32707	0.413076	3.55763	4.15804
LOC100499489	1.76996	0.604266	2.47581	2.89548
USP18	80.3334	6.0684	2.04712	2.39876
TRIM34	1.43298	0.290751	3.98075	4.66491
RGS12	3.28229	1.41243	4.52176	5.30279
HLA-AS1	1.25019	0.551904	0.511153	0.601144
C1S	136.973	17.8557	0.907955	1.06891
ZNF33B	1.63889	0.693973	1.37881	1.62657
NPR2	4.88975	2.33744	0.830473	0.980027
SLPI	7.35786	2.60582	2.74165	3.23553
STS	1.16886	0.442274	5.60465	6.61525
B3GALT6	20.3066	9.11524	14.1538	16.7265
SMYD2	20.8795	10.0884	39.8274	47.1055
C1RL	7.26086	1.39257	1.13682	1.34971
CSRP2	65.9367	32.6194	25.0692	29.7794
OSBPL10	1.93437	0.557371	11.0647	13.1869
FLT3LG	4.70501	0.703248	7.34328	8.75173
NOD1	1.72601	0.811484	1.20543	1.43762
FAM127C	14.6363	4.85684	14.6667	17.4969
ABCD1	5.43185	2.20496	4.73052	5.65032
SGCE	36.8692	16.259	18.6131	22.2324
GPR137B	2.26867	0.566758	2.33321	2.78798
ZNF428	36.9757	14.802	30.465	36.5104
SAMD11	17.3164	7.35951	6.54225	7.84164
NMI	29.81	9.55492	10.7686	12.9363
BVES	1.66717	0.421824	0.00101361	0.00121854
UBE2H	44.1357	20.2669	22.2224	26.7245
AES	121.296	51.4418	187.342	225.426
PLAT	1.96044	0.800121	75.4159	90.7613
IFIH1	37.1483	2.22931	2.49885	3.00986
P4HA2-AS1	5.61205	1.45045	1.72845	2.08416
ACSL5	2.68567	0.248577	37.3308	45.0259
ANXA6	67.0063	28.7857	99.5342	120.119
ZBTB42	1.89953	0.591646	1.16202	1.40544
AGTRAP	55.0882	26.9566	30.405	36.8318
FAM213A	3.31518	0.675996	29.2775	35.4713
PTGFR	1.63472	0.732074	0.117761	0.14269
TRIM5	7.74677	3.26284	5.04176	6.13099
SLC12A8	1.8327	0.741823	2.68421	3.26681
MST1R	3.1907	0.540586	2.92463	3.56265
PINK1	3.03119	1.03818	20.3025	24.7619
SERPINB1	4.26267	2.05804	40.9402	49.9824
LITAF	9.4459	1.02215	35.3232	43.2304
ICOSLG	1.28289	0.552092	3.06357	3.74947
LPCAT1	72.5867	23.3309	30.5273	37.3772
SUSD1	3.99489	1.60197	6.75769	8.27742
AGPAT2	23.8349	7.54532	57.6223	70.6206
TMEM62	3.59814	1.20937	4.84462	5.94673
TBX1	1.23724	0.516343	4.04346	4.97383
ZNF608	1.36127	0.5497	1.50976	1.85808
C21orf58	2.4679	0.770711	2.46758	3.03831
ACOT4	1.22668	0.424884	1.35334	1.66791
PLD1	1.71342	0.716619	1.68794	2.08317
NCKAP5L	4.37339	2.12654	3.40156	4.20175
FAM20C	29.503	6.86253	21.7741	26.9087
TMEM54	19.4975	4.69789	65.419	80.8502
IFIT2	51.1003	2.01821	15.2654	18.9046
DTX3L	64.8539	8.73316	3.87289	4.79664
MDGA1	1.38762	0.464094	0.893528	1.1076
CDC42EP3	20.4987	8.14961	23.3503	28.956
IGFLR1	4.88566	2.32306	2.95459	3.66538
PDGFRL	1.02938	0.153036	3.04174	3.77732
DDX58	93.188	10.5156	13.6771	16.9858
NDRG1	26.3204	7.42101	99.2824	123.307
KANK2	23.2917	10.0573	16.8731	20.9812
MIR210HG	2.28171	0.31728	5.5	6.84532
ATOH8	6.13393	2.06806	0.881237	1.09689
KCTD12	4.73658	1.06872	3.93772	4.91716
C11orf80	2.64597	0.977059	8.04974	10.0526
KRT8	30.8841	2.34596	371.844	464.487
KIAA1217	10.5438	4.9361	4.79576	5.99146
SAMD9L	10.5227	0.473743	1.68951	2.11129
IDO1	21.7322	1.46892	1.28711	1.60856
NOL3	19.788	9.68895	15.1759	18.9849
SYNE2	15.9963	3.41855	7.43906	9.30976
APOL6	20.8701	1.06769	1.46918	1.84418
FHL3	7.12257	2.58529	17.9103	22.5377
IL6	157.221	22.9244	63.2109	79.6114
ISG15	1750.43	246.131	226.654	285.605
TAPSAR1	4.24623	1.61194	2.52188	3.1784
PLXNA3	3.63087	1.20215	6.36878	8.04094
RAB30	1.41383	0.330204	1.02049	1.28874
TYMP	61.5181	8.15593	4.7011	5.94273
COMMD7	12.4431	5.77956	43.4331	54.9864
MAP3K6	12.0063	5.45052	5.24873	6.65114
RHOBTB1	1.61699	0.470464	1.04949	1.33031
ITM2C	40.0483	10.9129	41.1129	52.1901
LINC01503	1.03064	0.0521523	1.37835	1.75035
SMCO4	11.8404	3.5767	21.8839	27.8536
FBLN1	22.2618	4.8803	0.772837	0.986434
MYD88	33.1373	8.06319	13.9797	17.8447
CFD	3.33926	1.05531	4.22128	5.39356
BRI3	77.3382	13.215	195.979	250.731
PHF11	15.0251	5.37789	8.16608	10.4564
AKR7A2	11.6986	3.75907	21.1456	27.1405
LPIN3	1.24713	0.501259	2.76737	3.55344
MROH1	4.62644	2.03655	8.75614	11.2513
FHL1	28.8553	7.834	9.95092	12.8172
GM2A	11.9978	2.74767	10.8798	14.0139
LTBP3	59.5144	27.934	11.1473	14.3662
PSG5	9.98658	1.55279	0.777841	1.00289
ZCCHC24	1.21059	0.442177	6.54915	8.45004
PDLIM4	1.11992	0.446501	18.8178	24.283
ISG20	8.26999	2.9593	7.79135	10.0616
CLIP4	2.92296	1.40641	10.9309	14.1494
GBP1	167.16	15.7176	10.2711	13.36
PITX1	67.2629	21.9427	28.9511	37.8921
HELZ2	60.7476	16.5756	4.54772	5.95747
PKIG	38.5376	18.045	34.058	44.6278
TRIM22	8.78091	0.120982	0.496828	0.652297
MRAS	6.55105	1.79491	1.67749	2.21422
EDIL3	2.22509	1.06827	8.92432	11.7854
CREG1	11.3446	2.43109	25.484	33.7132
LRP5	9.80226	3.80213	23.8014	31.5933
FAM46B	5.71895	1.92174	5.39477	7.16617
STXBP2	3.05517	0.599985	35.0724	46.6557
MMAB	2.23015	1.01435	5.60478	7.46786
SQRDL	14.3357	2.53868	21.4194	28.5456
FAM46A	68.1059	23.6039	1.10523	1.47303
GAMT	5.2738	2.47357	60.8092	81.1135
C1orf233	12.0731	4.32948	3.50605	4.67801
HLA-H	43.2793	10.6017	67.6543	90.3993
CLTCL1	1.22072	0.490694	1.53408	2.05628
PSMB8	104.884	45.7933	67.5452	90.8578
ID2	139.835	68.6602	0.871559	1.17448
SCARA3	30.8165	11.836	8.17254	11.016
FAM122C	2.37568	0.655767	0.793785	1.0718
GTF2IRD2	11.0077	4.29319	5.41453	7.33126
RHOB	14.9763	4.81984	11.7507	15.9253
C19orf66	24.8241	4.91422	6.38887	8.67269
TMSB15B	7.16122	2.83618	11.1275	15.1488
CUEDC1	5.50958	1.40919	13.6613	18.6217
IFIT1	100.362	5.94308	13.346	18.2098
FKBP9L	4.95143	2.34512	1.40809	1.92195
CYBRD1	7.77807	3.52075	12.6294	17.2501
ACSF2	2.21223	0.598143	6.88142	9.40711
BATF2	3.60033	0.314256	0.493211	0.674329
FUCA1	3.09463	0.332842	11.3789	15.561
NXN	47.298	22.4225	18.5607	25.4242
NRGN	2.04865	0.683848	38.2568	52.4131
LOC283070	4.89758	1.63886	2.89498	3.96748
DCLK1	1.14976	0.436763	0.0824497	0.113101
GLIPR2	1.30378	0.274422	3.49311	4.81161
SP140L	8.5626	1.82271	5.12386	7.06678
MFI2-AS1	1.23937	0.422827	2.01378	2.78047
CTSZ	141.834	61.3755	227.311	314.7
SFXN3	2.10506	0.592697	22.6189	31.4206
CTSF	18.4483	8.13662	18.0918	25.2307
MMP15	1.83271	0.891333	2.30098	3.20973
TMEM63A	3.75636	0.63525	9.31222	13.024
AGA	5.95016	2.83813	6.32054	8.84999
HLA-B	354.955	45.3884	412.546	580.828
HAPLN3	1.96032	0.29111	4.3598	6.13901
PDLIM1	72.628	21.5586	62.4826	88.3136
ST5	3.75166	1.37837	7.56814	10.7227
IFIT3	166.555	5.29354	48.9771	69.4707
GDPD5	1.78843	0.410026	4.43307	6.29857
MAPK11	5.66506	2.52618	2.55744	3.63508
DHCR24	72.5719	23.0985	45.7358	65.1044
TPRG1L	18.9085	9.25035	12.7671	18.1792
ARSD	3.19882	0.693905	0.879236	1.25268
HAGHL	1.69161	0.675844	8.6745	12.3627
TOX2	1.21433	0.484699	9.51847	13.5657
PKP3	3.88148	1.13564	8.24475	11.7507
APOL2	33.3933	7.25774	9.19139	13.105
FGGY	2.86225	1.355	1.52147	2.17017
HLA-A	361.667	92.5284	561.871	801.837
GAS6	93.8816	42.2847	109.913	157.761
NTHL1	15.7852	4.83286	18.322	26.3223
C1R	221.423	21.4829	3.17675	4.57277
ERMAP	2.98254	1.4565	1.21789	1.75504
GTF2IRD2B	2.68916	0.953722	1.24393	1.79264
BCAM	4.4566	1.48145	7.29318	10.5571
SNTA1	9.89214	4.43311	9.94731	14.4247
JPH2	6.8653	1.45135	0.466006	0.676368
LINC00673	1.06958	0.29615	4.77036	6.93557
IGFBP1	2.18046	1.07905	10.8469	15.8145
C5orf56	6.00967	1.09542	3.21534	4.69102
ARHGEF3	2.27871	0.373654	3.80982	5.6209
SIK1	15.5183	6.02608	5.7438	8.50022
LOC100419583	15.8291	3.91042	2.30104	3.40662
IL17RE	1.41506	0.318729	2.83863	4.20524
HLA-F	4.45048	0.276085	8.87288	13.1461
L1CAM	11.5869	1.00121	7.29783	10.8236
DHX58	9.29542	0.74443	2.04506	3.03939
RNF208	1.24244	0.52724	6.4469	9.61506
THEMIS2	4.64014	0.798706	3.90879	5.83952
SDHAP3	1.95113	0.916227	1.53356	2.29421
IGFBP6	15.2485	6.36991	62.7068	93.8664
[truncated: 125 more rows]
